# Supplementary material for: HDGF Knockout Suppresses Colorectal Cancer Progression and Drug Resistance by Modulating the DNA Damage Response
Source: Biomolecules. 2025 Feb 14;15(2):282. doi: 10.3390/biom15020282 (PMC11853149; doi:10.3390/biom15020282)
Supplement: Supplementary file 1 [file biomolecules-15-00282-s001.zip]

Archive with 7 entries (7 files):
- Fig S1.tif
- Fig S2.tif
- Supplementary figures.pdf
- Table S1.dox.pdf
- Table S2. H3K36-vs-HDGF.overlap_peak.gene.enrichGO.tsv
- Table S3. H3K36-vs-HDGF.overlap_peak.gene.enrichKEGG.tsv
- WB_raw data.pdf
