# Supplementary material for: HDGF Knockout Suppresses Colorectal Cancer Progression and Drug Resistance by Modulating the DNA Damage Response
Source: Biomolecules. 2025 Feb 14;15(2):282. doi: 10.3390/biom15020282 (PMC11853149; doi:10.3390/biom15020282)
Supplement: Supplementary file 1 [file biomolecules-15-00282-s001.zip › Table S2. H3K36-vs-HDGF.overlap_peak.gene.enrichGO.tsv]

ID	Description	GeneRatio	BgRatio	pvalue	p.adjust	qvalue	geneID	Count
GO:0050839	cell adhesion molecule binding	0.0436013590033975	483/19214	3.58762007284071e-11	1.73151170948665e-07	1.5576597216849e-07	gene:ENSG00000002834/gene:ENSG00000005884/gene:ENSG00000010322/gene:ENSG00000042493/gene:ENSG00000062038/gene:ENSG00000067057/gene:ENSG00000072071/gene:ENSG00000074276/gene:ENSG00000074800/gene:ENSG00000075618/gene:ENSG00000082781/gene:ENSG00000085733/gene:ENSG00000089154/gene:ENSG00000090273/gene:ENSG00000090615/gene:ENSG00000095383/gene:ENSG00000099834/gene:ENSG00000100139/gene:ENSG00000100345/…	77
GO:0045296	cadherin binding	0.0311438278595697	293/19214	4.94082382504394e-11	1.73151170948665e-07	1.5576597216849e-07	gene:ENSG00000002834/gene:ENSG00000042493/gene:ENSG00000062038/gene:ENSG00000067057/gene:ENSG00000074800/gene:ENSG00000075618/gene:ENSG00000085733/gene:ENSG00000089154/gene:ENSG00000090273/gene:ENSG00000090615/gene:ENSG00000095383/gene:ENSG00000100139/gene:ENSG00000100345/gene:ENSG00000104419/gene:ENSG00000104529/gene:ENSG00000106636/gene:ENSG00000115306/gene:ENSG00000115677/gene:ENSG00000118898/…	55
GO:0016570	histone modification	0.0373725934314836	428/19214	3.68761064868128e-09	6.51323781782499e-06	5.85927785009825e-06	gene:ENSG00000005339/gene:ENSG00000011243/gene:ENSG00000011485/gene:ENSG00000043143/gene:ENSG00000055483/gene:ENSG00000063176/gene:ENSG00000068024/gene:ENSG00000072310/gene:ENSG00000082068/gene:ENSG00000087152/gene:ENSG00000088305/gene:ENSG00000089094/gene:ENSG00000089902/gene:ENSG00000099381/gene:ENSG00000099956/gene:ENSG00000100034/gene:ENSG00000100304/gene:ENSG00000100425/gene:ENSG00000101189/…	66
GO:0016569	obsolete covalent chromatin modification	0.0379388448471121	441/19214	5.20431422363931e-09	6.51323781782499e-06	5.85927785009825e-06	gene:ENSG00000005339/gene:ENSG00000011243/gene:ENSG00000011485/gene:ENSG00000043143/gene:ENSG00000055483/gene:ENSG00000063176/gene:ENSG00000068024/gene:ENSG00000072310/gene:ENSG00000082068/gene:ENSG00000087152/gene:ENSG00000088305/gene:ENSG00000089094/gene:ENSG00000089902/gene:ENSG00000099381/gene:ENSG00000099956/gene:ENSG00000100034/gene:ENSG00000100304/gene:ENSG00000100425/gene:ENSG00000101189/…	67
GO:0031267	small GTPase binding	0.0271800679501699	270/19214	5.37613593419071e-09	6.51323781782499e-06	5.85927785009825e-06	gene:ENSG00000031823/gene:ENSG00000061676/gene:ENSG00000063176/gene:ENSG00000099331/gene:ENSG00000099949/gene:ENSG00000100106/gene:ENSG00000100129/gene:ENSG00000100139/gene:ENSG00000100359/gene:ENSG00000102898/gene:ENSG00000103197/gene:ENSG00000103365/gene:ENSG00000104419/gene:ENSG00000105063/gene:ENSG00000105576/gene:ENSG00000107021/gene:ENSG00000107404/gene:ENSG00000108424/gene:ENSG00000114993/…	48
GO:0051020	GTPase binding	0.029445073612684	305/19214	5.57560663531887e-09	6.51323781782499e-06	5.85927785009825e-06	gene:ENSG00000031823/gene:ENSG00000061676/gene:ENSG00000063176/gene:ENSG00000074800/gene:ENSG00000099331/gene:ENSG00000099949/gene:ENSG00000100106/gene:ENSG00000100129/gene:ENSG00000100139/gene:ENSG00000100359/gene:ENSG00000102898/gene:ENSG00000103197/gene:ENSG00000103365/gene:ENSG00000104419/gene:ENSG00000105063/gene:ENSG00000105576/gene:ENSG00000107021/gene:ENSG00000107404/gene:ENSG00000108424/…	52
GO:0051015	actin filament binding	0.0226500566251416	209/19214	1.19638973380847e-08	1.19792794918051e-05	1.07765030158086e-05	gene:ENSG00000002834/gene:ENSG00000042493/gene:ENSG00000071127/gene:ENSG00000075618/gene:ENSG00000077549/gene:ENSG00000078814/gene:ENSG00000085733/gene:ENSG00000100106/gene:ENSG00000100151/gene:ENSG00000100345/gene:ENSG00000103187/gene:ENSG00000108819/gene:ENSG00000127946/gene:ENSG00000128833/gene:ENSG00000129474/gene:ENSG00000130402/gene:ENSG00000130479/gene:ENSG00000130787/gene:ENSG00000133026/…	40
GO:0003779	actin binding	0.0373725934314836	458/19214	5.49511715125283e-08	4.81440951414138e-05	4.33101996526374e-05	gene:ENSG00000002834/gene:ENSG00000042493/gene:ENSG00000058453/gene:ENSG00000071127/gene:ENSG00000075618/gene:ENSG00000077549/gene:ENSG00000078814/gene:ENSG00000084112/gene:ENSG00000085733/gene:ENSG00000090316/gene:ENSG00000099331/gene:ENSG00000100106/gene:ENSG00000100151/gene:ENSG00000100345/gene:ENSG00000103187/gene:ENSG00000108819/gene:ENSG00000115306/gene:ENSG00000115648/gene:ENSG00000127946/…	66
GO:0032388	positive regulation of intracellular transport	0.0237825594563986	245/19214	1.37640103791461e-07	0.000105361408934663	9.47826237722378e-05	gene:ENSG00000015475/gene:ENSG00000032389/gene:ENSG00000039523/gene:ENSG00000055483/gene:ENSG00000062038/gene:ENSG00000063176/gene:ENSG00000075218/gene:ENSG00000076201/gene:ENSG00000076382/gene:ENSG00000086589/gene:ENSG00000088888/gene:ENSG00000092098/gene:ENSG00000101337/gene:ENSG00000105647/gene:ENSG00000105723/gene:ENSG00000110047/gene:ENSG00000110651/gene:ENSG00000118046/gene:ENSG00000119720/…	42
GO:0005912	adherens junction	0.0385050962627407	490/19214	1.5032302601607e-07	0.000105361408934663	9.47826237722378e-05	gene:ENSG00000002549/gene:ENSG00000002834/gene:ENSG00000005884/gene:ENSG00000050820/gene:ENSG00000061676/gene:ENSG00000061938/gene:ENSG00000062038/gene:ENSG00000082781/gene:ENSG00000085733/gene:ENSG00000089159/gene:ENSG00000100106/gene:ENSG00000100345/gene:ENSG00000104419/gene:ENSG00000105647/gene:ENSG00000106683/gene:ENSG00000108262/gene:ENSG00000108819/gene:ENSG00000112715/gene:ENSG00000116584/…	68
GO:0001726	ruffle	0.0192525481313703	184/19214	3.49181167633555e-07	0.000222491891267599	0.000200152650155502	gene:ENSG00000042493/gene:ENSG00000050820/gene:ENSG00000061676/gene:ENSG00000064687/gene:ENSG00000075618/gene:ENSG00000085733/gene:ENSG00000088992/gene:ENSG00000100266/gene:ENSG00000100345/gene:ENSG00000101210/gene:ENSG00000108819/gene:ENSG00000109062/gene:ENSG00000113645/gene:ENSG00000116584/gene:ENSG00000124181/gene:ENSG00000128567/gene:ENSG00000130787/gene:ENSG00000136238/gene:ENSG00000136279/…	34
GO:0031252	cell leading edge	0.0334088335220838	420/19214	6.62232946726235e-07	0.000386799226967015	0.000347962750078083	gene:ENSG00000004399/gene:ENSG00000039523/gene:ENSG00000042493/gene:ENSG00000050820/gene:ENSG00000061676/gene:ENSG00000064687/gene:ENSG00000075618/gene:ENSG00000077549/gene:ENSG00000084112/gene:ENSG00000085733/gene:ENSG00000088992/gene:ENSG00000089159/gene:ENSG00000100266/gene:ENSG00000100345/gene:ENSG00000101210/gene:ENSG00000103335/gene:ENSG00000106683/gene:ENSG00000107862/gene:ENSG00000108819/…	59
GO:0034504	protein localization to nucleus	0.0271800679501699	316/19214	7.71333282520971e-07	0.000415867305937653	0.00037411225605673	gene:ENSG00000008710/gene:ENSG00000014138/gene:ENSG00000064687/gene:ENSG00000066044/gene:ENSG00000068654/gene:ENSG00000069399/gene:ENSG00000075218/gene:ENSG00000079999/gene:ENSG00000086589/gene:ENSG00000088888/gene:ENSG00000100242/gene:ENSG00000102898/gene:ENSG00000103197/gene:ENSG00000105373/gene:ENSG00000105576/gene:ENSG00000105647/gene:ENSG00000107404/gene:ENSG00000107816/gene:ENSG00000107882/…	48
GO:0018205	peptidyl-lysine modification	0.0305775764439411	376/19214	9.81273655429967e-07	0.000491267646493474	0.000441942044813948	gene:ENSG00000005339/gene:ENSG00000043143/gene:ENSG00000063176/gene:ENSG00000068024/gene:ENSG00000078902/gene:ENSG00000083444/gene:ENSG00000088305/gene:ENSG00000099381/gene:ENSG00000099956/gene:ENSG00000100304/gene:ENSG00000100425/gene:ENSG00000101189/gene:ENSG00000104885/gene:ENSG00000105229/gene:ENSG00000106089/gene:ENSG00000106397/gene:ENSG00000108175/gene:ENSG00000108559/gene:ENSG00000109111/…	54
GO:1903829	positive regulation of cellular protein localization	0.0271800679501699	320/19214	1.11595779904938e-06	0.000521449880902473	0.000469093839740757	gene:ENSG00000005884/gene:ENSG00000015475/gene:ENSG00000039523/gene:ENSG00000055483/gene:ENSG00000058453/gene:ENSG00000058668/gene:ENSG00000064687/gene:ENSG00000075218/gene:ENSG00000084112/gene:ENSG00000086589/gene:ENSG00000088888/gene:ENSG00000092098/gene:ENSG00000099904/gene:ENSG00000101337/gene:ENSG00000105270/gene:ENSG00000105647/gene:ENSG00000105723/gene:ENSG00000108819/gene:ENSG00000110651/…	48
GO:0032535	regulation of cellular component size	0.0305775764439411	380/19214	1.36683357460583e-06	0.000597821937478112	0.000537797779620772	gene:ENSG00000042493/gene:ENSG00000061676/gene:ENSG00000071127/gene:ENSG00000074276/gene:ENSG00000077549/gene:ENSG00000084112/gene:ENSG00000085733/gene:ENSG00000089820/gene:ENSG00000090924/gene:ENSG00000099834/gene:ENSG00000100106/gene:ENSG00000100151/gene:ENSG00000103187/gene:ENSG00000104783/gene:ENSG00000104883/gene:ENSG00000105426/gene:ENSG00000105429/gene:ENSG00000105647/gene:ENSG00000106683/…	54
GO:0007015	actin filament organization	0.0339750849377123	440/19214	1.4499890051545e-06	0.000597821937478112	0.000537797779620772	gene:ENSG00000042493/gene:ENSG00000050820/gene:ENSG00000061676/gene:ENSG00000067560/gene:ENSG00000071127/gene:ENSG00000075618/gene:ENSG00000077549/gene:ENSG00000082781/gene:ENSG00000084112/gene:ENSG00000085733/gene:ENSG00000089159/gene:ENSG00000090924/gene:ENSG00000100034/gene:ENSG00000100106/gene:ENSG00000100151/gene:ENSG00000103187/gene:ENSG00000104728/gene:ENSG00000104880/gene:ENSG00000105647/…	60
GO:0044448	obsolete cell cortex part	0.0175537938844847	172/19214	1.96722332950284e-06	0.00076601490647141	0.000689103376825847	gene:ENSG00000002834/gene:ENSG00000019144/gene:ENSG00000067606/gene:ENSG00000071127/gene:ENSG00000073350/gene:ENSG00000074800/gene:ENSG00000077549/gene:ENSG00000085733/gene:ENSG00000090316/gene:ENSG00000100345/gene:ENSG00000101210/gene:ENSG00000103187/gene:ENSG00000108819/gene:ENSG00000114993/gene:ENSG00000115306/gene:ENSG00000115648/gene:ENSG00000117394/gene:ENSG00000130477/gene:ENSG00000131899/…	31
GO:1902903	regulation of supramolecular fiber organization	0.0300113250283126	377/19214	2.36948217062584e-06	0.000868502913409336	0.000781301101789718	gene:ENSG00000042493/gene:ENSG00000061676/gene:ENSG00000071127/gene:ENSG00000077549/gene:ENSG00000084112/gene:ENSG00000085733/gene:ENSG00000089159/gene:ENSG00000090924/gene:ENSG00000100034/gene:ENSG00000100106/gene:ENSG00000100151/gene:ENSG00000103187/gene:ENSG00000104728/gene:ENSG00000104880/gene:ENSG00000105270/gene:ENSG00000105647/gene:ENSG00000106683/gene:ENSG00000108262/gene:ENSG00000115306/…	53
GO:0030055	cell-substrate junction	0.0288788221970555	358/19214	2.47825057328959e-06	0.000868502913409336	0.000781301101789718	gene:ENSG00000002549/gene:ENSG00000002834/gene:ENSG00000005884/gene:ENSG00000050820/gene:ENSG00000061676/gene:ENSG00000082781/gene:ENSG00000085733/gene:ENSG00000089159/gene:ENSG00000100106/gene:ENSG00000100345/gene:ENSG00000105647/gene:ENSG00000106683/gene:ENSG00000108262/gene:ENSG00000116584/gene:ENSG00000123146/gene:ENSG00000126934/gene:ENSG00000128591/gene:ENSG00000129474/gene:ENSG00000130202/…	51
GO:0005925	focal adhesion	0.028312570781427	349/19214	2.63118901835454e-06	0.000878190658554619	0.000790016151375625	gene:ENSG00000002549/gene:ENSG00000002834/gene:ENSG00000005884/gene:ENSG00000050820/gene:ENSG00000061676/gene:ENSG00000082781/gene:ENSG00000085733/gene:ENSG00000089159/gene:ENSG00000100106/gene:ENSG00000100345/gene:ENSG00000105647/gene:ENSG00000106683/gene:ENSG00000108262/gene:ENSG00000116584/gene:ENSG00000123146/gene:ENSG00000126934/gene:ENSG00000128591/gene:ENSG00000129474/gene:ENSG00000130202/…	50
GO:0005924	obsolete cell-substrate adherens junction	0.028312570781427	352/19214	3.37172667907762e-06	0.00107420146789341	0.000966346545821768	gene:ENSG00000002549/gene:ENSG00000002834/gene:ENSG00000005884/gene:ENSG00000050820/gene:ENSG00000061676/gene:ENSG00000082781/gene:ENSG00000085733/gene:ENSG00000089159/gene:ENSG00000100106/gene:ENSG00000100345/gene:ENSG00000105647/gene:ENSG00000106683/gene:ENSG00000108262/gene:ENSG00000116584/gene:ENSG00000123146/gene:ENSG00000126934/gene:ENSG00000128591/gene:ENSG00000129474/gene:ENSG00000130202/…	50
GO:1904837	beta-catenin-TCF complex assembly	0.00566251415628539	25/19214	4.50972641033474e-06	0.00137429010478418	0.00123630486031602	gene:ENSG00000005339/gene:ENSG00000081059/gene:ENSG00000127616/gene:ENSG00000140332/gene:ENSG00000148737/gene:ENSG00000168646/gene:ENSG00000172977/gene:ENSG00000175792/gene:ENSG00000186174/gene:ENSG00000196367	10
GO:0005938	cell cortex	0.0254813137032843	308/19214	4.87765628264264e-06	0.0014244788702101	0.00128145443565919	gene:ENSG00000002834/gene:ENSG00000019144/gene:ENSG00000067560/gene:ENSG00000067606/gene:ENSG00000071127/gene:ENSG00000073350/gene:ENSG00000074800/gene:ENSG00000075618/gene:ENSG00000077549/gene:ENSG00000085733/gene:ENSG00000089159/gene:ENSG00000090316/gene:ENSG00000099331/gene:ENSG00000100345/gene:ENSG00000101210/gene:ENSG00000103187/gene:ENSG00000108819/gene:ENSG00000114993/gene:ENSG00000115306/…	45
GO:0006913	nucleocytoplasmic transport	0.029445073612684	381/19214	6.98983199357267e-06	0.00195644162713404	0.00176000560880866	gene:ENSG00000005007/gene:ENSG00000008710/gene:ENSG00000011243/gene:ENSG00000014138/gene:ENSG00000031823/gene:ENSG00000063244/gene:ENSG00000066044/gene:ENSG00000071894/gene:ENSG00000075218/gene:ENSG00000079999/gene:ENSG00000082516/gene:ENSG00000086589/gene:ENSG00000088888/gene:ENSG00000100227/gene:ENSG00000102898/gene:ENSG00000103197/gene:ENSG00000105576/gene:ENSG00000105647/gene:ENSG00000107816/…	52
GO:0022613	ribonucleoprotein complex biogenesis	0.035673839184598	494/19214	7.49750900393629e-06	0.00195644162713404	0.00176000560880866	gene:ENSG00000048162/gene:ENSG00000052749/gene:ENSG00000053372/gene:ENSG00000055483/gene:ENSG00000061936/gene:ENSG00000065268/gene:ENSG00000073536/gene:ENSG00000076924/gene:ENSG00000082516/gene:ENSG00000087269/gene:ENSG00000099995/gene:ENSG00000100029/gene:ENSG00000100129/gene:ENSG00000104897/gene:ENSG00000105248/gene:ENSG00000105373/gene:ENSG00000106263/gene:ENSG00000108107/gene:ENSG00000108559/…	63
GO:0051169	nuclear transport	0.029445073612684	382/19214	7.536584952578e-06	0.00195644162713404	0.00176000560880866	gene:ENSG00000005007/gene:ENSG00000008710/gene:ENSG00000011243/gene:ENSG00000014138/gene:ENSG00000031823/gene:ENSG00000063244/gene:ENSG00000066044/gene:ENSG00000071894/gene:ENSG00000075218/gene:ENSG00000079999/gene:ENSG00000082516/gene:ENSG00000086589/gene:ENSG00000088888/gene:ENSG00000100227/gene:ENSG00000102898/gene:ENSG00000103197/gene:ENSG00000105576/gene:ENSG00000105647/gene:ENSG00000107816/…	52
GO:0032956	regulation of actin cytoskeleton organization	0.0271800679501699	345/19214	9.28774768777612e-06	0.0023249222694151	0.00209148904698417	gene:ENSG00000042493/gene:ENSG00000061676/gene:ENSG00000071127/gene:ENSG00000075275/gene:ENSG00000075618/gene:ENSG00000077549/gene:ENSG00000084112/gene:ENSG00000085733/gene:ENSG00000089159/gene:ENSG00000090924/gene:ENSG00000100034/gene:ENSG00000100106/gene:ENSG00000100151/gene:ENSG00000103187/gene:ENSG00000104728/gene:ENSG00000104880/gene:ENSG00000105647/gene:ENSG00000106683/gene:ENSG00000115306/…	48
GO:0030027	lamellipodium	0.0181200453001133	195/19214	1.05259092028169e-05	0.00251368706181092	0.00226130095895464	gene:ENSG00000004399/gene:ENSG00000042493/gene:ENSG00000050820/gene:ENSG00000061676/gene:ENSG00000075618/gene:ENSG00000077549/gene:ENSG00000084112/gene:ENSG00000085733/gene:ENSG00000088992/gene:ENSG00000089159/gene:ENSG00000103335/gene:ENSG00000106683/gene:ENSG00000108819/gene:ENSG00000124181/gene:ENSG00000128567/gene:ENSG00000129474/gene:ENSG00000133026/gene:ENSG00000136238/gene:ENSG00000136279/…	32
GO:0004674	protein serine/threonine kinase activity	0.0305775764439411	407/19214	1.07591114073802e-05	0.00251368706181092	0.00226130095895464	gene:ENSG00000006062/gene:ENSG00000034152/gene:ENSG00000038382/gene:ENSG00000067606/gene:ENSG00000072195/gene:ENSG00000079277/gene:ENSG00000099308/gene:ENSG00000099875/gene:ENSG00000103319/gene:ENSG00000104365/gene:ENSG00000104375/gene:ENSG00000105613/gene:ENSG00000105723/gene:ENSG00000106683/gene:ENSG00000110931/gene:ENSG00000115661/gene:ENSG00000115687/gene:ENSG00000117676/gene:ENSG00000118046/…	54
GO:0008380	RNA splicing	0.0328425821064553	453/19214	1.51820399824404e-05	0.00343261026570724	0.00308795991493439	gene:ENSG00000004534/gene:ENSG00000011243/gene:ENSG00000011304/gene:ENSG00000061936/gene:ENSG00000063244/gene:ENSG00000064607/gene:ENSG00000065526/gene:ENSG00000066044/gene:ENSG00000071626/gene:ENSG00000071894/gene:ENSG00000076650/gene:ENSG00000076924/gene:ENSG00000079785/gene:ENSG00000082516/gene:ENSG00000085872/gene:ENSG00000086589/gene:ENSG00000088247/gene:ENSG00000099995/gene:ENSG00000100056/…	58
GO:0030864	cortical actin cytoskeleton	0.00962627406568516	74/19214	1.60693547078114e-05	0.00351969084834532	0.00316629719407206	gene:ENSG00000002834/gene:ENSG00000071127/gene:ENSG00000073350/gene:ENSG00000085733/gene:ENSG00000090316/gene:ENSG00000100345/gene:ENSG00000101210/gene:ENSG00000103187/gene:ENSG00000108819/gene:ENSG00000114993/gene:ENSG00000115306/gene:ENSG00000115648/gene:ENSG00000117394/gene:ENSG00000131899/gene:ENSG00000136279/gene:ENSG00000186575/gene:ENSG00000197694	17
GO:0099568	cytoplasmic region	0.029445073612684	394/19214	1.80342386287926e-05	0.00369096238036223	0.00332037225197224	gene:ENSG00000002834/gene:ENSG00000019144/gene:ENSG00000065000/gene:ENSG00000067560/gene:ENSG00000067606/gene:ENSG00000071127/gene:ENSG00000073350/gene:ENSG00000074800/gene:ENSG00000075618/gene:ENSG00000077549/gene:ENSG00000085733/gene:ENSG00000089159/gene:ENSG00000090316/gene:ENSG00000099331/gene:ENSG00000100345/gene:ENSG00000101210/gene:ENSG00000103187/gene:ENSG00000108819/gene:ENSG00000110514/…	52
GO:0032970	regulation of actin filament-based process	0.0288788221970555	384/19214	1.82224464186882e-05	0.00369096238036223	0.00332037225197224	gene:ENSG00000042493/gene:ENSG00000061676/gene:ENSG00000071127/gene:ENSG00000075275/gene:ENSG00000075618/gene:ENSG00000077549/gene:ENSG00000084112/gene:ENSG00000085733/gene:ENSG00000089159/gene:ENSG00000090924/gene:ENSG00000100034/gene:ENSG00000100106/gene:ENSG00000100151/gene:ENSG00000100345/gene:ENSG00000103187/gene:ENSG00000104728/gene:ENSG00000104880/gene:ENSG00000105647/gene:ENSG00000106683/…	51
GO:0016072	rRNA metabolic process	0.0232163080407701	285/19214	1.84311147542699e-05	0.00369096238036223	0.00332037225197224	gene:ENSG00000052749/gene:ENSG00000053372/gene:ENSG00000055483/gene:ENSG00000065268/gene:ENSG00000070814/gene:ENSG00000077235/gene:ENSG00000087269/gene:ENSG00000099956/gene:ENSG00000100029/gene:ENSG00000105373/gene:ENSG00000108107/gene:ENSG00000108592/gene:ENSG00000113648/gene:ENSG00000115761/gene:ENSG00000117481/gene:ENSG00000120314/gene:ENSG00000123064/gene:ENSG00000127080/gene:ENSG00000127616/…	41
GO:0003714	transcription corepressor activity	0.0169875424688562	184/19214	2.23135700105495e-05	0.00434432811677615	0.00390813696968396	gene:ENSG00000005339/gene:ENSG00000065526/gene:ENSG00000068024/gene:ENSG00000088305/gene:ENSG00000089902/gene:ENSG00000100320/gene:ENSG00000105229/gene:ENSG00000105556/gene:ENSG00000107882/gene:ENSG00000111676/gene:ENSG00000123064/gene:ENSG00000127511/gene:ENSG00000127616/gene:ENSG00000129474/gene:ENSG00000130726/gene:ENSG00000132382/gene:ENSG00000140332/gene:ENSG00000141002/gene:ENSG00000142599/…	30
GO:0043254	regulation of protein-containing complex assembly	0.0345413363533409	495/19214	2.96655035644523e-05	0.00561960849954719	0.00505537315365773	gene:ENSG00000008838/gene:ENSG00000015475/gene:ENSG00000030110/gene:ENSG00000042493/gene:ENSG00000061676/gene:ENSG00000067606/gene:ENSG00000075618/gene:ENSG00000077549/gene:ENSG00000084112/gene:ENSG00000085733/gene:ENSG00000090924/gene:ENSG00000099917/gene:ENSG00000100106/gene:ENSG00000100151/gene:ENSG00000100354/gene:ENSG00000103187/gene:ENSG00000103335/gene:ENSG00000104973/gene:ENSG00000105085/…	61
GO:0008154	actin polymerization or depolymerization	0.0192525481313703	224/19214	3.07326475150718e-05	0.0056685559587668	0.00509940605582494	gene:ENSG00000042493/gene:ENSG00000061676/gene:ENSG00000071127/gene:ENSG00000077549/gene:ENSG00000084112/gene:ENSG00000085733/gene:ENSG00000090924/gene:ENSG00000100106/gene:ENSG00000100151/gene:ENSG00000103187/gene:ENSG00000105647/gene:ENSG00000108819/gene:ENSG00000115306/gene:ENSG00000130787/gene:ENSG00000133816/gene:ENSG00000136238/gene:ENSG00000136279/gene:ENSG00000136717/gene:ENSG00000149798/…	34
GO:0043967	histone H4 acetylation	0.00849377123442809	63/19214	3.19364562677687e-05	0.00573955440976386	0.00516327592561227	gene:ENSG00000043143/gene:ENSG00000099956/gene:ENSG00000110583/gene:ENSG00000120071/gene:ENSG00000122390/gene:ENSG00000124422/gene:ENSG00000159692/gene:ENSG00000168395/gene:ENSG00000175792/gene:ENSG00000178028/gene:ENSG00000179094/gene:ENSG00000183495/gene:ENSG00000187778/gene:ENSG00000196363/gene:ENSG00000196367	15
GO:0042641	actomyosin	0.00962627406568516	78/19214	3.33412943627425e-05	0.00584222830471155	0.00525564087454809	gene:ENSG00000068024/gene:ENSG00000075618/gene:ENSG00000089159/gene:ENSG00000100345/gene:ENSG00000105738/gene:ENSG00000106089/gene:ENSG00000130402/gene:ENSG00000133026/gene:ENSG00000164078/gene:ENSG00000164877/gene:ENSG00000167460/gene:ENSG00000173210/gene:ENSG00000183386/gene:ENSG00000184640/gene:ENSG00000196535/gene:ENSG00000196923/gene:ENSG00000198752	17
GO:0030863	cortical cytoskeleton	0.0113250283125708	102/19214	3.60241509991845e-05	0.00615837254520206	0.00554004273389256	gene:ENSG00000002834/gene:ENSG00000071127/gene:ENSG00000073350/gene:ENSG00000077549/gene:ENSG00000085733/gene:ENSG00000090316/gene:ENSG00000100345/gene:ENSG00000101210/gene:ENSG00000103187/gene:ENSG00000108819/gene:ENSG00000114993/gene:ENSG00000115306/gene:ENSG00000115648/gene:ENSG00000117394/gene:ENSG00000131899/gene:ENSG00000136279/gene:ENSG00000137497/gene:ENSG00000167460/gene:ENSG00000186575/…	20
GO:0000375	RNA splicing, via transesterification reactions	0.0266138165345413	355/19214	4.14207528765035e-05	0.00691233468836698	0.00621830350201143	gene:ENSG00000004534/gene:ENSG00000011304/gene:ENSG00000061936/gene:ENSG00000063244/gene:ENSG00000065526/gene:ENSG00000066044/gene:ENSG00000071626/gene:ENSG00000071894/gene:ENSG00000076650/gene:ENSG00000076924/gene:ENSG00000082516/gene:ENSG00000085872/gene:ENSG00000086589/gene:ENSG00000088247/gene:ENSG00000099995/gene:ENSG00000100056/gene:ENSG00000100320/gene:ENSG00000104852/gene:ENSG00000104897/…	47
GO:0140014	mitotic nuclear division	0.0232163080407701	296/19214	4.50037660508249e-05	0.00733561386628446	0.00659908344294838	gene:ENSG00000002822/gene:ENSG00000011243/gene:ENSG00000013810/gene:ENSG00000025770/gene:ENSG00000044090/gene:ENSG00000060069/gene:ENSG00000076382/gene:ENSG00000079616/gene:ENSG00000082641/gene:ENSG00000090273/gene:ENSG00000101057/gene:ENSG00000104728/gene:ENSG00000105127/gene:ENSG00000108424/gene:ENSG00000108819/gene:ENSG00000112659/gene:ENSG00000113141/gene:ENSG00000113648/gene:ENSG00000116213/…	41
GO:0000377	RNA splicing, via transesterification reactions with bulged adenosine as nucleophile	0.0260475651189128	353/19214	7.33373696299018e-05	0.0111647621548453	0.0100437670825515	gene:ENSG00000004534/gene:ENSG00000011304/gene:ENSG00000061936/gene:ENSG00000063244/gene:ENSG00000065526/gene:ENSG00000066044/gene:ENSG00000071626/gene:ENSG00000071894/gene:ENSG00000076650/gene:ENSG00000076924/gene:ENSG00000082516/gene:ENSG00000085872/gene:ENSG00000086589/gene:ENSG00000099995/gene:ENSG00000100056/gene:ENSG00000100320/gene:ENSG00000104852/gene:ENSG00000104897/gene:ENSG00000105248/…	46
GO:0000398	mRNA splicing, via spliceosome	0.0260475651189128	353/19214	7.33373696299018e-05	0.0111647621548453	0.0100437670825515	gene:ENSG00000004534/gene:ENSG00000011304/gene:ENSG00000061936/gene:ENSG00000063244/gene:ENSG00000065526/gene:ENSG00000066044/gene:ENSG00000071626/gene:ENSG00000071894/gene:ENSG00000076650/gene:ENSG00000076924/gene:ENSG00000082516/gene:ENSG00000085872/gene:ENSG00000086589/gene:ENSG00000099995/gene:ENSG00000100056/gene:ENSG00000100320/gene:ENSG00000104852/gene:ENSG00000104897/gene:ENSG00000105248/…	46
GO:0030686	90S preribosome	0.00509626274065685	27/19214	7.45957337657475e-05	0.0111647621548453	0.0100437670825515	gene:ENSG00000087269/gene:ENSG00000100029/gene:ENSG00000129347/gene:ENSG00000160256/gene:ENSG00000165271/gene:ENSG00000183751/gene:ENSG00000184967/gene:ENSG00000188976/gene:ENSG00000261236	9
GO:0009303	rRNA transcription	0.00566251415628539	33/19214	7.48671452814567e-05	0.0111647621548453	0.0100437670825515	gene:ENSG00000070814/gene:ENSG00000077235/gene:ENSG00000099956/gene:ENSG00000105373/gene:ENSG00000113648/gene:ENSG00000127080/gene:ENSG00000127616/gene:ENSG00000148308/gene:ENSG00000166986/gene:ENSG00000185024	10
GO:0031346	positive regulation of cell projection organization	0.0271800679501699	375/19214	8.07480783666535e-05	0.0117750704408279	0.010592797522067	gene:ENSG00000004399/gene:ENSG00000005884/gene:ENSG00000011304/gene:ENSG00000044090/gene:ENSG00000058453/gene:ENSG00000061676/gene:ENSG00000075618/gene:ENSG00000103319/gene:ENSG00000104897/gene:ENSG00000105429/gene:ENSG00000105662/gene:ENSG00000106683/gene:ENSG00000107404/gene:ENSG00000110047/gene:ENSG00000112658/gene:ENSG00000114554/gene:ENSG00000115694/gene:ENSG00000116213/gene:ENSG00000117385/…	48
GO:0032271	regulation of protein polymerization	0.0192525481313703	235/19214	8.23196535312554e-05	0.0117750704408279	0.010592797522067	gene:ENSG00000042493/gene:ENSG00000061676/gene:ENSG00000077549/gene:ENSG00000084112/gene:ENSG00000085733/gene:ENSG00000090924/gene:ENSG00000100106/gene:ENSG00000100151/gene:ENSG00000103187/gene:ENSG00000105270/gene:ENSG00000105647/gene:ENSG00000108262/gene:ENSG00000115306/gene:ENSG00000130559/gene:ENSG00000130787/gene:ENSG00000136238/gene:ENSG00000136279/gene:ENSG00000136717/gene:ENSG00000136861/…	34
GO:0051258	protein polymerization	0.0232163080407701	305/19214	8.89996019984938e-05	0.0124759642081489	0.011223318230968	gene:ENSG00000042493/gene:ENSG00000061676/gene:ENSG00000077549/gene:ENSG00000084112/gene:ENSG00000085733/gene:ENSG00000090924/gene:ENSG00000100106/gene:ENSG00000100151/gene:ENSG00000103187/gene:ENSG00000105270/gene:ENSG00000105647/gene:ENSG00000108262/gene:ENSG00000115306/gene:ENSG00000128159/gene:ENSG00000130559/gene:ENSG00000130787/gene:ENSG00000136238/gene:ENSG00000136279/gene:ENSG00000136717/…	41
GO:0040029	regulation of gene expression, epigenetic	0.0232163080407701	307/19214	0.000102981316657854	0.013963309181872	0.0125613267151877	gene:ENSG00000005007/gene:ENSG00000063176/gene:ENSG00000066044/gene:ENSG00000068024/gene:ENSG00000068654/gene:ENSG00000088305/gene:ENSG00000093009/gene:ENSG00000100354/gene:ENSG00000103168/gene:ENSG00000104885/gene:ENSG00000105723/gene:ENSG00000108175/gene:ENSG00000108559/gene:ENSG00000113648/gene:ENSG00000117713/gene:ENSG00000119403/gene:ENSG00000119720/gene:ENSG00000122515/gene:ENSG00000123908/…	41
GO:0042790	nucleolar large rRNA transcription by RNA polymerase I	0.00396375990939977	17/19214	0.000103594247033435	0.013963309181872	0.0125613267151877	gene:ENSG00000070814/gene:ENSG00000099956/gene:ENSG00000105373/gene:ENSG00000113648/gene:ENSG00000127080/gene:ENSG00000127616/gene:ENSG00000166986	7
GO:0001701	in utero embryonic development	0.0271800679501699	381/19214	0.000119109685353177	0.0155471786333943	0.0139861681618418	gene:ENSG00000008710/gene:ENSG00000068650/gene:ENSG00000072195/gene:ENSG00000073536/gene:ENSG00000076924/gene:ENSG00000079999/gene:ENSG00000088038/gene:ENSG00000099956/gene:ENSG00000100146/gene:ENSG00000100345/gene:ENSG00000101294/gene:ENSG00000104375/gene:ENSG00000105220/gene:ENSG00000105656/gene:ENSG00000105771/gene:ENSG00000106397/gene:ENSG00000108175/gene:ENSG00000109111/gene:ENSG00000110107/…	48
GO:0032587	ruffle membrane	0.0101925254813137	94/19214	0.000119781373406091	0.0155471786333943	0.0139861681618418	gene:ENSG00000064687/gene:ENSG00000088992/gene:ENSG00000100266/gene:ENSG00000101210/gene:ENSG00000108819/gene:ENSG00000113645/gene:ENSG00000116584/gene:ENSG00000130787/gene:ENSG00000136238/gene:ENSG00000137076/gene:ENSG00000142627/gene:ENSG00000160191/gene:ENSG00000161638/gene:ENSG00000177106/gene:ENSG00000186111/gene:ENSG00000186575/gene:ENSG00000197879/gene:ENSG00000241360	18
GO:0030042	actin filament depolymerization	0.00792751981879955	63/19214	0.000129671388071387	0.0162697130931707	0.0146361567350387	gene:ENSG00000042493/gene:ENSG00000071127/gene:ENSG00000077549/gene:ENSG00000100106/gene:ENSG00000108819/gene:ENSG00000115306/gene:ENSG00000133816/gene:ENSG00000159753/gene:ENSG00000163157/gene:ENSG00000177731/gene:ENSG00000197321/gene:ENSG00000197694/gene:ENSG00000241360/gene:ENSG00000243156	14
GO:0071889	14-3-3 protein binding	0.00566251415628539	35/19214	0.000129990574007356	0.0162697130931707	0.0146361567350387	gene:ENSG00000039523/gene:ENSG00000061273/gene:ENSG00000067606/gene:ENSG00000103197/gene:ENSG00000136848/gene:ENSG00000141480/gene:ENSG00000141564/gene:ENSG00000142208/gene:ENSG00000143393/gene:ENSG00000164916	10
GO:0042254	ribosome biogenesis	0.0237825594563986	322/19214	0.000144979676328584	0.0178274131822288	0.0160374563473355	gene:ENSG00000048162/gene:ENSG00000052749/gene:ENSG00000053372/gene:ENSG00000055483/gene:ENSG00000065268/gene:ENSG00000073536/gene:ENSG00000087269/gene:ENSG00000100029/gene:ENSG00000105373/gene:ENSG00000108107/gene:ENSG00000108559/gene:ENSG00000108592/gene:ENSG00000115761/gene:ENSG00000117481/gene:ENSG00000120314/gene:ENSG00000123064/gene:ENSG00000125485/gene:ENSG00000129347/gene:ENSG00000130810/…	42
GO:0051261	protein depolymerization	0.0118912797281993	121/19214	0.000148244917493929	0.0179146314950853	0.0161159175279244	gene:ENSG00000042493/gene:ENSG00000071127/gene:ENSG00000077549/gene:ENSG00000100106/gene:ENSG00000108819/gene:ENSG00000115306/gene:ENSG00000116584/gene:ENSG00000130479/gene:ENSG00000130559/gene:ENSG00000133816/gene:ENSG00000159753/gene:ENSG00000163157/gene:ENSG00000166780/gene:ENSG00000175216/gene:ENSG00000177731/gene:ENSG00000178950/gene:ENSG00000186185/gene:ENSG00000197321/gene:ENSG00000197694/…	21
GO:0016573	histone acetylation	0.0130237825594564	139/19214	0.000154688528244679	0.0181687806364881	0.0163445488901583	gene:ENSG00000005339/gene:ENSG00000043143/gene:ENSG00000063176/gene:ENSG00000099956/gene:ENSG00000100425/gene:ENSG00000101189/gene:ENSG00000110583/gene:ENSG00000120071/gene:ENSG00000122390/gene:ENSG00000124422/gene:ENSG00000156983/gene:ENSG00000159692/gene:ENSG00000162302/gene:ENSG00000168395/gene:ENSG00000172977/gene:ENSG00000175792/gene:ENSG00000178028/gene:ENSG00000179094/gene:ENSG00000183495/…	23
GO:0000812	Swr1 complex	0.00339750849377123	13/19214	0.000155532435181807	0.0181687806364881	0.0163445488901583	gene:ENSG00000080603/gene:ENSG00000172977/gene:ENSG00000175792/gene:ENSG00000178028/gene:ENSG00000183495/gene:ENSG00000196367	6
GO:0032984	protein-containing complex disassembly	0.022083805209513	293/19214	0.000161182860436335	0.0185201748983323	0.0166606615015297	gene:ENSG00000005007/gene:ENSG00000042493/gene:ENSG00000071127/gene:ENSG00000077549/gene:ENSG00000081692/gene:ENSG00000099956/gene:ENSG00000100106/gene:ENSG00000103126/gene:ENSG00000105402/gene:ENSG00000107404/gene:ENSG00000108819/gene:ENSG00000115306/gene:ENSG00000116584/gene:ENSG00000117713/gene:ENSG00000126214/gene:ENSG00000127616/gene:ENSG00000130479/gene:ENSG00000130559/gene:ENSG00000131165/…	39
GO:0007009	plasma membrane organization	0.0266138165345413	376/19214	0.000167987505747481	0.0188541997597775	0.0169611486826812	gene:ENSG00000005884/gene:ENSG00000058668/gene:ENSG00000064687/gene:ENSG00000067606/gene:ENSG00000079805/gene:ENSG00000088992/gene:ENSG00000099904/gene:ENSG00000100023/gene:ENSG00000100139/gene:ENSG00000100266/gene:ENSG00000100345/gene:ENSG00000103365/gene:ENSG00000103653/gene:ENSG00000104365/gene:ENSG00000104419/gene:ENSG00000105270/gene:ENSG00000105647/gene:ENSG00000108819/gene:ENSG00000109062/…	47
GO:1990841	promoter-specific chromatin binding	0.00736126840317101	57/19214	0.000169469907956339	0.0188541997597775	0.0169611486826812	gene:ENSG00000082641/gene:ENSG00000100146/gene:ENSG00000113648/gene:ENSG00000130726/gene:ENSG00000130816/gene:ENSG00000141510/gene:ENSG00000141579/gene:ENSG00000141956/gene:ENSG00000159216/gene:ENSG00000163161/gene:ENSG00000181222/gene:ENSG00000185122/gene:ENSG00000204371	13
GO:0030041	actin filament polymerization	0.0164212910532276	196/19214	0.000179918816342873	0.0196346838395993	0.0176632684592291	gene:ENSG00000042493/gene:ENSG00000061676/gene:ENSG00000077549/gene:ENSG00000084112/gene:ENSG00000085733/gene:ENSG00000090924/gene:ENSG00000100106/gene:ENSG00000100151/gene:ENSG00000103187/gene:ENSG00000105647/gene:ENSG00000115306/gene:ENSG00000130787/gene:ENSG00000136238/gene:ENSG00000136279/gene:ENSG00000136717/gene:ENSG00000149798/gene:ENSG00000159753/gene:ENSG00000163157/gene:ENSG00000164877/…	29
GO:0007265	Ras protein signal transduction	0.0249150622876557	346/19214	0.000182087951144807	0.0196346838395993	0.0176632684592291	gene:ENSG00000005884/gene:ENSG00000010322/gene:ENSG00000039523/gene:ENSG00000061676/gene:ENSG00000064490/gene:ENSG00000075275/gene:ENSG00000076928/gene:ENSG00000089820/gene:ENSG00000099331/gene:ENSG00000099949/gene:ENSG00000100359/gene:ENSG00000101199/gene:ENSG00000104728/gene:ENSG00000104880/gene:ENSG00000105339/gene:ENSG00000106683/gene:ENSG00000107862/gene:ENSG00000108424/gene:ENSG00000110514/…	44
GO:0002102	podosome	0.00509626274065685	30/19214	0.000186860098791358	0.0198439762489186	0.0178515469180261	gene:ENSG00000071127/gene:ENSG00000075618/gene:ENSG00000085733/gene:ENSG00000116584/gene:ENSG00000136279/gene:ENSG00000149781/gene:ENSG00000167460/gene:ENSG00000174705/gene:ENSG00000197321	9
GO:0016575	histone deacetylation	0.00849377123442809	73/19214	0.000192045308800845	0.0200902323788824	0.0180730777646042	gene:ENSG00000011243/gene:ENSG00000063176/gene:ENSG00000068024/gene:ENSG00000072310/gene:ENSG00000089902/gene:ENSG00000105127/gene:ENSG00000105556/gene:ENSG00000127511/gene:ENSG00000132326/gene:ENSG00000159692/gene:ENSG00000167085/gene:ENSG00000174744/gene:ENSG00000179094/gene:ENSG00000182979/gene:ENSG00000239306	15
GO:0017038	protein import	0.0198187995469989	256/19214	0.000203478232188543	0.0209732195501396	0.0188674088360584	gene:ENSG00000008710/gene:ENSG00000014138/gene:ENSG00000066044/gene:ENSG00000079999/gene:ENSG00000086589/gene:ENSG00000088888/gene:ENSG00000099800/gene:ENSG00000100347/gene:ENSG00000102898/gene:ENSG00000103197/gene:ENSG00000104980/gene:ENSG00000105197/gene:ENSG00000105576/gene:ENSG00000105647/gene:ENSG00000107882/gene:ENSG00000108424/gene:ENSG00000108559/gene:ENSG00000114650/gene:ENSG00000115306/…	35
GO:0044773	mitotic DNA damage checkpoint signaling	0.0101925254813137	98/19214	0.000207734493949102	0.021101609682453	0.0189829079901621	gene:ENSG00000075218/gene:ENSG00000078304/gene:ENSG00000088038/gene:ENSG00000105373/gene:ENSG00000116017/gene:ENSG00000124762/gene:ENSG00000126457/gene:ENSG00000131152/gene:ENSG00000140534/gene:ENSG00000142453/gene:ENSG00000149091/gene:ENSG00000149115/gene:ENSG00000149930/gene:ENSG00000154767/gene:ENSG00000161010/gene:ENSG00000172732/gene:ENSG00000198176/gene:ENSG00000204569	18
GO:0000123	histone acetyltransferase complex	0.00906002265005663	82/19214	0.000223983403720091	0.0224271382382017	0.0201753471922308	gene:ENSG00000005339/gene:ENSG00000043143/gene:ENSG00000087152/gene:ENSG00000100425/gene:ENSG00000101189/gene:ENSG00000120071/gene:ENSG00000124422/gene:ENSG00000156983/gene:ENSG00000168395/gene:ENSG00000172977/gene:ENSG00000175792/gene:ENSG00000178028/gene:ENSG00000183495/gene:ENSG00000187778/gene:ENSG00000196363/gene:ENSG00000196367	16
GO:0000287	magnesium ion binding	0.0175537938844847	218/19214	0.000227649328364769	0.0224731569367418	0.0202167453951811	gene:ENSG00000015532/gene:ENSG00000067829/gene:ENSG00000068650/gene:ENSG00000074800/gene:ENSG00000076984/gene:ENSG00000088992/gene:ENSG00000099308/gene:ENSG00000100605/gene:ENSG00000100983/gene:ENSG00000104375/gene:ENSG00000105135/gene:ENSG00000105613/gene:ENSG00000107902/gene:ENSG00000117676/gene:ENSG00000118046/gene:ENSG00000119408/gene:ENSG00000141568/gene:ENSG00000143322/gene:ENSG00000160209/…	31
GO:0035331	negative regulation of hippo signaling	0.00339750849377123	14/19214	0.000255545830739903	0.024535900378849	0.0220723796125742	gene:ENSG00000034152/gene:ENSG00000113645/gene:ENSG00000129474/gene:ENSG00000144791/gene:ENSG00000151208/gene:ENSG00000162105	6
GO:1901836	regulation of transcription of nucleolar large rRNA by RNA polymerase I	0.00339750849377123	14/19214	0.000255545830739903	0.024535900378849	0.0220723796125742	gene:ENSG00000099956/gene:ENSG00000105373/gene:ENSG00000113648/gene:ENSG00000127080/gene:ENSG00000127616/gene:ENSG00000166986	6
GO:0018393	internal peptidyl-lysine acetylation	0.0130237825594564	144/19214	0.000264446207411707	0.0250473441587656	0.0225324720113247	gene:ENSG00000005339/gene:ENSG00000043143/gene:ENSG00000063176/gene:ENSG00000099956/gene:ENSG00000100425/gene:ENSG00000101189/gene:ENSG00000110583/gene:ENSG00000120071/gene:ENSG00000122390/gene:ENSG00000124422/gene:ENSG00000156983/gene:ENSG00000159692/gene:ENSG00000162302/gene:ENSG00000168395/gene:ENSG00000172977/gene:ENSG00000175792/gene:ENSG00000178028/gene:ENSG00000179094/gene:ENSG00000183495/…	23
GO:0009896	positive regulation of catabolic process	0.0288788221970555	427/19214	0.000279311924403937	0.0254363534517988	0.0228824229263541	gene:ENSG00000005007/gene:ENSG00000006025/gene:ENSG00000009950/gene:ENSG00000079999/gene:ENSG00000088247/gene:ENSG00000100354/gene:ENSG00000100359/gene:ENSG00000103126/gene:ENSG00000103197/gene:ENSG00000104969/gene:ENSG00000105325/gene:ENSG00000105373/gene:ENSG00000105401/gene:ENSG00000105723/gene:ENSG00000107331/gene:ENSG00000107404/gene:ENSG00000110090/gene:ENSG00000110497/gene:ENSG00000110931/…	51
GO:0006606	protein import into nucleus	0.0152887882219706	182/19214	0.000283069705983779	0.0254363534517988	0.0228824229263541	gene:ENSG00000008710/gene:ENSG00000014138/gene:ENSG00000066044/gene:ENSG00000079999/gene:ENSG00000086589/gene:ENSG00000088888/gene:ENSG00000102898/gene:ENSG00000103197/gene:ENSG00000105576/gene:ENSG00000105647/gene:ENSG00000107882/gene:ENSG00000108424/gene:ENSG00000108559/gene:ENSG00000114650/gene:ENSG00000115306/gene:ENSG00000124762/gene:ENSG00000125450/gene:ENSG00000130726/gene:ENSG00000133612/…	27
GO:0044744	protein localization to nucleus	0.0152887882219706	182/19214	0.000283069705983779	0.0254363534517988	0.0228824229263541	gene:ENSG00000008710/gene:ENSG00000014138/gene:ENSG00000066044/gene:ENSG00000079999/gene:ENSG00000086589/gene:ENSG00000088888/gene:ENSG00000102898/gene:ENSG00000103197/gene:ENSG00000105576/gene:ENSG00000105647/gene:ENSG00000107882/gene:ENSG00000108424/gene:ENSG00000108559/gene:ENSG00000114650/gene:ENSG00000115306/gene:ENSG00000124762/gene:ENSG00000125450/gene:ENSG00000130726/gene:ENSG00000133612/…	27
GO:1902593	import into nucleus	0.0152887882219706	182/19214	0.000283069705983779	0.0254363534517988	0.0228824229263541	gene:ENSG00000008710/gene:ENSG00000014138/gene:ENSG00000066044/gene:ENSG00000079999/gene:ENSG00000086589/gene:ENSG00000088888/gene:ENSG00000102898/gene:ENSG00000103197/gene:ENSG00000105576/gene:ENSG00000105647/gene:ENSG00000107882/gene:ENSG00000108424/gene:ENSG00000108559/gene:ENSG00000114650/gene:ENSG00000115306/gene:ENSG00000124762/gene:ENSG00000125450/gene:ENSG00000130726/gene:ENSG00000133612/…	27
GO:0018394	peptidyl-lysine acetylation	0.0135900339750849	154/19214	0.000287231514273125	0.025483616247346	0.0229249403130716	gene:ENSG00000005339/gene:ENSG00000043143/gene:ENSG00000063176/gene:ENSG00000099956/gene:ENSG00000100425/gene:ENSG00000101189/gene:ENSG00000110583/gene:ENSG00000120071/gene:ENSG00000122390/gene:ENSG00000124422/gene:ENSG00000156983/gene:ENSG00000159692/gene:ENSG00000160305/gene:ENSG00000162302/gene:ENSG00000168395/gene:ENSG00000172977/gene:ENSG00000175792/gene:ENSG00000178028/gene:ENSG00000179094/…	24
GO:0006475	internal protein amino acid acetylation	0.0130237825594564	145/19214	0.000293218693977213	0.0256896228260786	0.0231102628542567	gene:ENSG00000005339/gene:ENSG00000043143/gene:ENSG00000063176/gene:ENSG00000099956/gene:ENSG00000100425/gene:ENSG00000101189/gene:ENSG00000110583/gene:ENSG00000120071/gene:ENSG00000122390/gene:ENSG00000124422/gene:ENSG00000156983/gene:ENSG00000159692/gene:ENSG00000162302/gene:ENSG00000168395/gene:ENSG00000172977/gene:ENSG00000175792/gene:ENSG00000178028/gene:ENSG00000179094/gene:ENSG00000183495/…	23
GO:0070491	DNA-binding transcription factor binding	0.00792751981879955	68/19214	0.00030436139599687	0.0263366546239761	0.0236923295909195	gene:ENSG00000061273/gene:ENSG00000068024/gene:ENSG00000071564/gene:ENSG00000105556/gene:ENSG00000111642/gene:ENSG00000140332/gene:ENSG00000148737/gene:ENSG00000157933/gene:ENSG00000159216/gene:ENSG00000159692/gene:ENSG00000172977/gene:ENSG00000178028/gene:ENSG00000182979/gene:ENSG00000188976	14
GO:0005516	calmodulin binding	0.0158550396375991	193/19214	0.000321096829109532	0.0274459472588867	0.0246902439841605	gene:ENSG00000058668/gene:ENSG00000075043/gene:ENSG00000078814/gene:ENSG00000090372/gene:ENSG00000099331/gene:ENSG00000099875/gene:ENSG00000100345/gene:ENSG00000101210/gene:ENSG00000103319/gene:ENSG00000104783/gene:ENSG00000110931/gene:ENSG00000115306/gene:ENSG00000128833/gene:ENSG00000130477/gene:ENSG00000130529/gene:ENSG00000130559/gene:ENSG00000133026/gene:ENSG00000136861/gene:ENSG00000138031/…	28
GO:0051168	nuclear export	0.0164212910532276	203/19214	0.000330091953067612	0.0275584796231136	0.0247914775653033	gene:ENSG00000005007/gene:ENSG00000008710/gene:ENSG00000011243/gene:ENSG00000031823/gene:ENSG00000063244/gene:ENSG00000071894/gene:ENSG00000075218/gene:ENSG00000086589/gene:ENSG00000100227/gene:ENSG00000102898/gene:ENSG00000107816/gene:ENSG00000108559/gene:ENSG00000109111/gene:ENSG00000119720/gene:ENSG00000121774/gene:ENSG00000122068/gene:ENSG00000124571/gene:ENSG00000125450/gene:ENSG00000125755/…	29
GO:1901990	regulation of mitotic cell cycle phase transition	0.0271800679501699	398/19214	0.000333603971887027	0.0275584796231136	0.0247914775653033	gene:ENSG00000002822/gene:ENSG00000008710/gene:ENSG00000015475/gene:ENSG00000071564/gene:ENSG00000075218/gene:ENSG00000078304/gene:ENSG00000088038/gene:ENSG00000101182/gene:ENSG00000101224/gene:ENSG00000105325/gene:ENSG00000105373/gene:ENSG00000108344/gene:ENSG00000108819/gene:ENSG00000110274/gene:ENSG00000112877/gene:ENSG00000113141/gene:ENSG00000116017/gene:ENSG00000116127/gene:ENSG00000119408/…	48
GO:0004386	helicase activity	0.0141562853907135	165/19214	0.000337690971511306	0.0275584796231136	0.0247914775653033	gene:ENSG00000005007/gene:ENSG00000079785/gene:ENSG00000080603/gene:ENSG00000107815/gene:ENSG00000108469/gene:ENSG00000111642/gene:ENSG00000123064/gene:ENSG00000125485/gene:ENSG00000127586/gene:ENSG00000127616/gene:ENSG00000134452/gene:ENSG00000134815/gene:ENSG00000140829/gene:ENSG00000146067/gene:ENSG00000150990/gene:ENSG00000155363/gene:ENSG00000160957/gene:ENSG00000163161/gene:ENSG00000166508/…	25
GO:0016607	nuclear speck	0.028312570781427	420/19214	0.000344506350424568	0.0275584796231136	0.0247914775653033	gene:ENSG00000011243/gene:ENSG00000055483/gene:ENSG00000063244/gene:ENSG00000068024/gene:ENSG00000079616/gene:ENSG00000099381/gene:ENSG00000099804/gene:ENSG00000099995/gene:ENSG00000100227/gene:ENSG00000100266/gene:ENSG00000100425/gene:ENSG00000100883/gene:ENSG00000104852/gene:ENSG00000104897/gene:ENSG00000105197/gene:ENSG00000105298/gene:ENSG00000105656/gene:ENSG00000106683/gene:ENSG00000107902/…	50
GO:1903146	regulation of autophagy of mitochondrion	0.00566251415628539	39/19214	0.000345202844369252	0.0275584796231136	0.0247914775653033	gene:ENSG00000055483/gene:ENSG00000072310/gene:ENSG00000085733/gene:ENSG00000103197/gene:ENSG00000105401/gene:ENSG00000105723/gene:ENSG00000110931/gene:ENSG00000116688/gene:ENSG00000181852/gene:ENSG00000197386	10
GO:0044774	mitotic DNA integrity checkpoint signaling	0.0101925254813137	102/19214	0.000347531309696801	0.0275584796231136	0.0247914775653033	gene:ENSG00000075218/gene:ENSG00000078304/gene:ENSG00000088038/gene:ENSG00000105373/gene:ENSG00000116017/gene:ENSG00000124762/gene:ENSG00000126457/gene:ENSG00000131152/gene:ENSG00000140534/gene:ENSG00000142453/gene:ENSG00000149091/gene:ENSG00000149115/gene:ENSG00000149930/gene:ENSG00000154767/gene:ENSG00000161010/gene:ENSG00000172732/gene:ENSG00000198176/gene:ENSG00000204569	18
GO:0008064	regulation of actin polymerization or depolymerization	0.0158550396375991	194/19214	0.000349936465466844	0.0275584796231136	0.0247914775653033	gene:ENSG00000042493/gene:ENSG00000061676/gene:ENSG00000071127/gene:ENSG00000077549/gene:ENSG00000084112/gene:ENSG00000085733/gene:ENSG00000090924/gene:ENSG00000100106/gene:ENSG00000100151/gene:ENSG00000103187/gene:ENSG00000105647/gene:ENSG00000115306/gene:ENSG00000130787/gene:ENSG00000136279/gene:ENSG00000136717/gene:ENSG00000149798/gene:ENSG00000159753/gene:ENSG00000163157/gene:ENSG00000167965/…	28
GO:0032153	cell division site	0.00792751981879955	69/19214	0.00035680012819556	0.0277868010946965	0.0249968744782621	gene:ENSG00000084112/gene:ENSG00000090316/gene:ENSG00000100345/gene:ENSG00000110697/gene:ENSG00000114993/gene:ENSG00000123143/gene:ENSG00000128159/gene:ENSG00000133026/gene:ENSG00000164402/gene:ENSG00000184640/gene:ENSG00000186575/gene:ENSG00000197321/gene:ENSG00000241360/gene:ENSG00000275835	14
GO:0070938	contractile ring	0.0028312570781427	10/19214	0.000363047272713165	0.0279626190598525	0.0251550394858515	gene:ENSG00000090316/gene:ENSG00000100345/gene:ENSG00000114993/gene:ENSG00000173402/gene:ENSG00000241360	5
GO:0030832	regulation of actin filament length	0.0158550396375991	195/19214	0.000381041496054299	0.0289857484155015	0.0260754418017217	gene:ENSG00000042493/gene:ENSG00000061676/gene:ENSG00000071127/gene:ENSG00000077549/gene:ENSG00000084112/gene:ENSG00000085733/gene:ENSG00000090924/gene:ENSG00000100106/gene:ENSG00000100151/gene:ENSG00000103187/gene:ENSG00000105647/gene:ENSG00000115306/gene:ENSG00000130787/gene:ENSG00000136279/gene:ENSG00000136717/gene:ENSG00000149798/gene:ENSG00000159753/gene:ENSG00000163157/gene:ENSG00000167965/…	28
GO:0090316	positive regulation of intracellular protein transport	0.0135900339750849	157/19214	0.000384882292342779	0.0289857484155015	0.0260754418017217	gene:ENSG00000039523/gene:ENSG00000055483/gene:ENSG00000075218/gene:ENSG00000086589/gene:ENSG00000088888/gene:ENSG00000092098/gene:ENSG00000101337/gene:ENSG00000105647/gene:ENSG00000105723/gene:ENSG00000110651/gene:ENSG00000130726/gene:ENSG00000141577/gene:ENSG00000148396/gene:ENSG00000148737/gene:ENSG00000160299/gene:ENSG00000163874/gene:ENSG00000164877/gene:ENSG00000173210/gene:ENSG00000173801/…	24
GO:0010506	regulation of autophagy	0.0232163080407701	327/19214	0.000399160725308923	0.0289857484155015	0.0260754418017217	gene:ENSG00000006025/gene:ENSG00000055483/gene:ENSG00000072310/gene:ENSG00000079999/gene:ENSG00000085733/gene:ENSG00000101210/gene:ENSG00000103197/gene:ENSG00000104852/gene:ENSG00000105401/gene:ENSG00000105723/gene:ENSG00000110497/gene:ENSG00000110931/gene:ENSG00000116688/gene:ENSG00000118046/gene:ENSG00000126247/gene:ENSG00000132405/gene:ENSG00000141564/gene:ENSG00000141568/gene:ENSG00000141569/…	41
GO:0043624	cellular protein complex disassembly	0.0175537938844847	225/19214	0.000399482728848985	0.0289857484155015	0.0260754418017217	gene:ENSG00000005007/gene:ENSG00000042493/gene:ENSG00000071127/gene:ENSG00000077549/gene:ENSG00000081692/gene:ENSG00000100106/gene:ENSG00000105402/gene:ENSG00000108819/gene:ENSG00000115306/gene:ENSG00000116584/gene:ENSG00000130479/gene:ENSG00000130559/gene:ENSG00000131368/gene:ENSG00000133816/gene:ENSG00000159753/gene:ENSG00000163157/gene:ENSG00000166780/gene:ENSG00000167862/gene:ENSG00000171421/…	31
GO:0031122	cytoplasmic microtubule organization	0.00736126840317101	62/19214	0.000410248931311231	0.0289857484155015	0.0260754418017217	gene:ENSG00000015133/gene:ENSG00000095066/gene:ENSG00000105270/gene:ENSG00000106665/gene:ENSG00000107404/gene:ENSG00000108424/gene:ENSG00000128159/gene:ENSG00000130559/gene:ENSG00000137497/gene:ENSG00000138002/gene:ENSG00000182541/gene:ENSG00000197102/gene:ENSG00000275835	13
GO:0000422	autophagy of mitochondrion	0.00849377123442809	78/19214	0.000410334776262958	0.0289857484155015	0.0260754418017217	gene:ENSG00000055483/gene:ENSG00000072310/gene:ENSG00000085733/gene:ENSG00000101460/gene:ENSG00000103197/gene:ENSG00000105401/gene:ENSG00000105723/gene:ENSG00000106404/gene:ENSG00000110046/gene:ENSG00000110497/gene:ENSG00000110931/gene:ENSG00000116688/gene:ENSG00000181852/gene:ENSG00000197386/gene:ENSG00000214253	15
GO:0055038	recycling endosome membrane	0.00849377123442809	78/19214	0.000410334776262958	0.0289857484155015	0.0260754418017217	gene:ENSG00000099949/gene:ENSG00000100139/gene:ENSG00000100266/gene:ENSG00000104419/gene:ENSG00000105270/gene:ENSG00000110047/gene:ENSG00000111737/gene:ENSG00000125447/gene:ENSG00000129968/gene:ENSG00000136238/gene:ENSG00000140497/gene:ENSG00000147804/gene:ENSG00000155256/gene:ENSG00000167461/gene:ENSG00000227500	15
GO:0061726	mitochondrion disassembly	0.00849377123442809	78/19214	0.000410334776262958	0.0289857484155015	0.0260754418017217	gene:ENSG00000055483/gene:ENSG00000072310/gene:ENSG00000085733/gene:ENSG00000101460/gene:ENSG00000103197/gene:ENSG00000105401/gene:ENSG00000105723/gene:ENSG00000106404/gene:ENSG00000110046/gene:ENSG00000110497/gene:ENSG00000110931/gene:ENSG00000116688/gene:ENSG00000181852/gene:ENSG00000197386/gene:ENSG00000214253	15
GO:1990752	microtubule end	0.00509626274065685	33/19214	0.000413550412548173	0.0289857484155015	0.0260754418017217	gene:ENSG00000076382/gene:ENSG00000105270/gene:ENSG00000106665/gene:ENSG00000130559/gene:ENSG00000136861/gene:ENSG00000137497/gene:ENSG00000175216/gene:ENSG00000186185/gene:ENSG00000197321	9
GO:0033157	regulation of intracellular protein transport	0.0198187995469989	266/19214	0.000423961446304015	0.0292021525776119	0.0262701179596001	gene:ENSG00000008710/gene:ENSG00000011243/gene:ENSG00000039523/gene:ENSG00000055483/gene:ENSG00000072310/gene:ENSG00000075218/gene:ENSG00000079999/gene:ENSG00000086589/gene:ENSG00000088888/gene:ENSG00000092098/gene:ENSG00000099958/gene:ENSG00000101337/gene:ENSG00000104805/gene:ENSG00000105647/gene:ENSG00000105723/gene:ENSG00000107882/gene:ENSG00000109111/gene:ENSG00000110651/gene:ENSG00000115306/…	35
GO:0030833	regulation of actin filament polymerization	0.014722536806342	177/19214	0.000424970689530092	0.0292021525776119	0.0262701179596001	gene:ENSG00000042493/gene:ENSG00000061676/gene:ENSG00000077549/gene:ENSG00000084112/gene:ENSG00000085733/gene:ENSG00000090924/gene:ENSG00000100106/gene:ENSG00000100151/gene:ENSG00000103187/gene:ENSG00000105647/gene:ENSG00000115306/gene:ENSG00000130787/gene:ENSG00000136279/gene:ENSG00000136717/gene:ENSG00000149798/gene:ENSG00000159753/gene:ENSG00000163157/gene:ENSG00000167965/gene:ENSG00000172830/…	26
GO:1990778	protein localization to cell periphery	0.0237825594563986	339/19214	0.000438723193550918	0.0298544744038678	0.0268569435806847	gene:ENSG00000005884/gene:ENSG00000029725/gene:ENSG00000058668/gene:ENSG00000067606/gene:ENSG00000088992/gene:ENSG00000099904/gene:ENSG00000100023/gene:ENSG00000103365/gene:ENSG00000103653/gene:ENSG00000104365/gene:ENSG00000105270/gene:ENSG00000105647/gene:ENSG00000107331/gene:ENSG00000108819/gene:ENSG00000109062/gene:ENSG00000110047/gene:ENSG00000110651/gene:ENSG00000115306/gene:ENSG00000121289/…	42
GO:0030684	preribosome	0.00849377123442809	79/19214	0.000473201024262679	0.0318910190293954	0.0286890094669378	gene:ENSG00000053372/gene:ENSG00000087269/gene:ENSG00000100029/gene:ENSG00000108592/gene:ENSG00000115761/gene:ENSG00000129347/gene:ENSG00000130810/gene:ENSG00000148843/gene:ENSG00000160256/gene:ENSG00000165271/gene:ENSG00000183520/gene:ENSG00000183751/gene:ENSG00000184967/gene:ENSG00000188976/gene:ENSG00000261236	15
GO:0035330	regulation of hippo signaling	0.00396375990939977	21/19214	0.000479139079611289	0.0319435925315006	0.0287363043400873	gene:ENSG00000034152/gene:ENSG00000113645/gene:ENSG00000129474/gene:ENSG00000144791/gene:ENSG00000151208/gene:ENSG00000162105/gene:ENSG00000186575	7
GO:0005905	clathrin-coated pit	0.00792751981879955	71/19214	0.000485131168678866	0.0319435925315006	0.0287363043400873	gene:ENSG00000061938/gene:ENSG00000063245/gene:ENSG00000077044/gene:ENSG00000079805/gene:ENSG00000085733/gene:ENSG00000099834/gene:ENSG00000111737/gene:ENSG00000127527/gene:ENSG00000130164/gene:ENSG00000130787/gene:ENSG00000130881/gene:ENSG00000141480/gene:ENSG00000176170/gene:ENSG00000183020	14
GO:0005096	GTPase activator activity	0.0198187995469989	268/19214	0.000487653645437375	0.0319435925315006	0.0287363043400873	gene:ENSG00000029725/gene:ENSG00000073350/gene:ENSG00000076928/gene:ENSG00000089639/gene:ENSG00000089820/gene:ENSG00000095383/gene:ENSG00000099331/gene:ENSG00000100359/gene:ENSG00000101199/gene:ENSG00000103197/gene:ENSG00000104946/gene:ENSG00000105738/gene:ENSG00000105963/gene:ENSG00000107021/gene:ENSG00000108262/gene:ENSG00000131899/gene:ENSG00000132359/gene:ENSG00000132405/gene:ENSG00000133612/…	35
GO:0030695	GTPase regulator activity	0.0215175537938845	300/19214	0.000524400215658931	0.033793897974832	0.0304008303413271	gene:ENSG00000029725/gene:ENSG00000061938/gene:ENSG00000073350/gene:ENSG00000076928/gene:ENSG00000089639/gene:ENSG00000089820/gene:ENSG00000095383/gene:ENSG00000099331/gene:ENSG00000100359/gene:ENSG00000101199/gene:ENSG00000103197/gene:ENSG00000104946/gene:ENSG00000105738/gene:ENSG00000105963/gene:ENSG00000107021/gene:ENSG00000108262/gene:ENSG00000114993/gene:ENSG00000131899/gene:ENSG00000132359/…	38
GO:0006260	DNA replication	0.0226500566251416	321/19214	0.000528505287445257	0.033793897974832	0.0304008303413271	gene:ENSG00000005007/gene:ENSG00000014138/gene:ENSG00000039650/gene:ENSG00000062822/gene:ENSG00000065268/gene:ENSG00000093009/gene:ENSG00000099804/gene:ENSG00000101182/gene:ENSG00000105486/gene:ENSG00000106628/gene:ENSG00000107815/gene:ENSG00000108344/gene:ENSG00000108469/gene:ENSG00000111328/gene:ENSG00000125482/gene:ENSG00000127586/gene:ENSG00000134452/gene:ENSG00000136238/gene:ENSG00000140326/…	40
GO:0043241	protein-containing complex disassembly	0.0192525481313703	259/19214	0.000530365070228494	0.033793897974832	0.0304008303413271	gene:ENSG00000005007/gene:ENSG00000042493/gene:ENSG00000071127/gene:ENSG00000077549/gene:ENSG00000081692/gene:ENSG00000100106/gene:ENSG00000103126/gene:ENSG00000105402/gene:ENSG00000107404/gene:ENSG00000108819/gene:ENSG00000115306/gene:ENSG00000116584/gene:ENSG00000130479/gene:ENSG00000130559/gene:ENSG00000131165/gene:ENSG00000131368/gene:ENSG00000133816/gene:ENSG00000159753/gene:ENSG00000163157/…	34
GO:0006417	regulation of translation	0.029445073612684	451/19214	0.000567421688727182	0.0355054325368569	0.0319405187159025	gene:ENSG00000005007/gene:ENSG00000011304/gene:ENSG00000066044/gene:ENSG00000069399/gene:ENSG00000070814/gene:ENSG00000081692/gene:ENSG00000082516/gene:ENSG00000088038/gene:ENSG00000088247/gene:ENSG00000089154/gene:ENSG00000090861/gene:ENSG00000099875/gene:ENSG00000100227/gene:ENSG00000100354/gene:ENSG00000100982/gene:ENSG00000106263/gene:ENSG00000107929/gene:ENSG00000108559/gene:ENSG00000115687/…	52
GO:0051170	import into nucleus	0.0158550396375991	200/19214	0.000576076901037623	0.0355054325368569	0.0319405187159025	gene:ENSG00000008710/gene:ENSG00000014138/gene:ENSG00000066044/gene:ENSG00000079999/gene:ENSG00000082516/gene:ENSG00000086589/gene:ENSG00000088888/gene:ENSG00000102898/gene:ENSG00000103197/gene:ENSG00000105576/gene:ENSG00000105647/gene:ENSG00000107882/gene:ENSG00000108424/gene:ENSG00000108559/gene:ENSG00000114650/gene:ENSG00000115306/gene:ENSG00000124762/gene:ENSG00000125450/gene:ENSG00000130726/…	28
GO:0005802	trans-Golgi network	0.0186862967157418	250/19214	0.000576187381216236	0.0355054325368569	0.0319405187159025	gene:ENSG00000002549/gene:ENSG00000032389/gene:ENSG00000068650/gene:ENSG00000095066/gene:ENSG00000099999/gene:ENSG00000100151/gene:ENSG00000100280/gene:ENSG00000103051/gene:ENSG00000103365/gene:ENSG00000104805/gene:ENSG00000104915/gene:ENSG00000105270/gene:ENSG00000106397/gene:ENSG00000107862/gene:ENSG00000125447/gene:ENSG00000129354/gene:ENSG00000130038/gene:ENSG00000130733/gene:ENSG00000136238/…	33
GO:0001558	regulation of cell growth	0.0266138165345413	397/19214	0.000577488844229089	0.0355054325368569	0.0319405187159025	gene:ENSG00000050820/gene:ENSG00000060069/gene:ENSG00000060491/gene:ENSG00000063176/gene:ENSG00000066735/gene:ENSG00000074276/gene:ENSG00000074800/gene:ENSG00000085733/gene:ENSG00000089094/gene:ENSG00000089820/gene:ENSG00000105426/gene:ENSG00000105429/gene:ENSG00000105723/gene:ENSG00000106009/gene:ENSG00000106683/gene:ENSG00000108819/gene:ENSG00000112658/gene:ENSG00000117676/gene:ENSG00000118046/…	47
GO:0043968	histone H2A acetylation	0.00339750849377123	16/19214	0.000600871365131679	0.0366218034626777	0.0329448007060756	gene:ENSG00000063176/gene:ENSG00000110583/gene:ENSG00000175792/gene:ENSG00000178028/gene:ENSG00000183495/gene:ENSG00000196367	6
GO:0070603	SWI/SNF superfamily-type complex	0.00849377123442809	81/19214	0.000623912187690042	0.0371827010984546	0.0334493815590095	gene:ENSG00000028310/gene:ENSG00000080603/gene:ENSG00000099956/gene:ENSG00000111642/gene:ENSG00000117713/gene:ENSG00000127616/gene:ENSG00000172977/gene:ENSG00000175792/gene:ENSG00000178028/gene:ENSG00000181852/gene:ENSG00000182979/gene:ENSG00000183495/gene:ENSG00000184402/gene:ENSG00000187778/gene:ENSG00000196367	15
GO:0005874	microtubule	0.028312570781427	431/19214	0.000624688455850298	0.0371827010984546	0.0334493815590095	gene:ENSG00000066735/gene:ENSG00000075218/gene:ENSG00000076382/gene:ENSG00000079616/gene:ENSG00000079805/gene:ENSG00000089820/gene:ENSG00000090273/gene:ENSG00000095066/gene:ENSG00000099814/gene:ENSG00000101162/gene:ENSG00000101460/gene:ENSG00000104419/gene:ENSG00000104892/gene:ENSG00000105270/gene:ENSG00000105723/gene:ENSG00000106665/gene:ENSG00000107404/gene:ENSG00000107816/gene:ENSG00000116584/…	50
GO:0034450	ubiquitin-ubiquitin ligase activity	0.0028312570781427	11/19214	0.000625989260895654	0.0371827010984546	0.0334493815590095	gene:ENSG00000100023/gene:ENSG00000110107/gene:ENSG00000130939/gene:ENSG00000141552/gene:ENSG00000159461	5
GO:0042826	histone deacetylase binding	0.0101925254813137	107/19214	0.000631528480415013	0.0371964968002423	0.0334617921069078	gene:ENSG00000011243/gene:ENSG00000064490/gene:ENSG00000068024/gene:ENSG00000088305/gene:ENSG00000105127/gene:ENSG00000105556/gene:ENSG00000111642/gene:ENSG00000112658/gene:ENSG00000116604/gene:ENSG00000123143/gene:ENSG00000131759/gene:ENSG00000136238/gene:ENSG00000148411/gene:ENSG00000167085/gene:ENSG00000174744/gene:ENSG00000182979/gene:ENSG00000196498/gene:ENSG00000198952	18
GO:0044452	obsolete nucleolar part	0.014722536806342	182/19214	0.000654563700337968	0.037945628715417	0.0341357076248355	gene:ENSG00000006062/gene:ENSG00000037757/gene:ENSG00000065970/gene:ENSG00000068654/gene:ENSG00000070814/gene:ENSG00000099800/gene:ENSG00000099956/gene:ENSG00000100029/gene:ENSG00000100129/gene:ENSG00000103168/gene:ENSG00000104529/gene:ENSG00000104980/gene:ENSG00000105373/gene:ENSG00000130382/gene:ENSG00000132024/gene:ENSG00000132600/gene:ENSG00000141905/gene:ENSG00000142207/gene:ENSG00000148296/…	26
GO:0045668	negative regulation of osteoblast differentiation	0.00566251415628539	42/19214	0.000655075057007485	0.037945628715417	0.0341357076248355	gene:ENSG00000061273/gene:ENSG00000068024/gene:ENSG00000107882/gene:ENSG00000130529/gene:ENSG00000144791/gene:ENSG00000157933/gene:ENSG00000162337/gene:ENSG00000166949/gene:ENSG00000168646/gene:ENSG00000187764	10
GO:0044450	obsolete microtubule organizing center part	0.0198187995469989	274/19214	0.000732495290294796	0.0413634713953081	0.0372103826896089	gene:ENSG00000013810/gene:ENSG00000042493/gene:ENSG00000058453/gene:ENSG00000075702/gene:ENSG00000076382/gene:ENSG00000079999/gene:ENSG00000099849/gene:ENSG00000110274/gene:ENSG00000110583/gene:ENSG00000112877/gene:ENSG00000116213/gene:ENSG00000119408/gene:ENSG00000121289/gene:ENSG00000126391/gene:ENSG00000128159/gene:ENSG00000128567/gene:ENSG00000136811/gene:ENSG00000136861/gene:ENSG00000141577/…	35
GO:0060090	molecular adaptor activity	0.0192525481313703	264/19214	0.000748312439010916	0.0413634713953081	0.0372103826896089	gene:ENSG00000069399/gene:ENSG00000070814/gene:ENSG00000072958/gene:ENSG00000075618/gene:ENSG00000080845/gene:ENSG00000088888/gene:ENSG00000103126/gene:ENSG00000104969/gene:ENSG00000106263/gene:ENSG00000109062/gene:ENSG00000113645/gene:ENSG00000115648/gene:ENSG00000121774/gene:ENSG00000126934/gene:ENSG00000127080/gene:ENSG00000127191/gene:ENSG00000127946/gene:ENSG00000129354/gene:ENSG00000130787/…	34
GO:0071013	catalytic step 2 spliceosome	0.00906002265005663	91/19214	0.000756174691248222	0.0413634713953081	0.0372103826896089	gene:ENSG00000076650/gene:ENSG00000076924/gene:ENSG00000086589/gene:ENSG00000099995/gene:ENSG00000100056/gene:ENSG00000104897/gene:ENSG00000105298/gene:ENSG00000106245/gene:ENSG00000110107/gene:ENSG00000130332/gene:ENSG00000140829/gene:ENSG00000167978/gene:ENSG00000174231/gene:ENSG00000174243/gene:ENSG00000175467/gene:ENSG00000183258	16
GO:0016571	histone methylation	0.0118912797281993	136/19214	0.000757796574266487	0.0413634713953081	0.0372103826896089	gene:ENSG00000005339/gene:ENSG00000088305/gene:ENSG00000099381/gene:ENSG00000099956/gene:ENSG00000100304/gene:ENSG00000104885/gene:ENSG00000109111/gene:ENSG00000109685/gene:ENSG00000113648/gene:ENSG00000119403/gene:ENSG00000126457/gene:ENSG00000130816/gene:ENSG00000132600/gene:ENSG00000142453/gene:ENSG00000160789/gene:ENSG00000181090/gene:ENSG00000187605/gene:ENSG00000196363/gene:ENSG00000198026/…	21
GO:0048193	Golgi vesicle transport	0.0266138165345413	402/19214	0.000757825083625453	0.0413634713953081	0.0372103826896089	gene:ENSG00000029725/gene:ENSG00000053501/gene:ENSG00000065000/gene:ENSG00000066735/gene:ENSG00000079616/gene:ENSG00000099999/gene:ENSG00000100151/gene:ENSG00000100280/gene:ENSG00000101199/gene:ENSG00000103051/gene:ENSG00000103365/gene:ENSG00000103653/gene:ENSG00000104915/gene:ENSG00000105063/gene:ENSG00000105402/gene:ENSG00000105669/gene:ENSG00000106266/gene:ENSG00000106636/gene:ENSG00000107862/…	47
GO:0071103	DNA conformation change	0.0186862967157418	254/19214	0.000762285516634754	0.0413634713953081	0.0372103826896089	gene:ENSG00000011243/gene:ENSG00000025770/gene:ENSG00000079785/gene:ENSG00000099991/gene:ENSG00000100038/gene:ENSG00000102901/gene:ENSG00000105127/gene:ENSG00000107815/gene:ENSG00000108469/gene:ENSG00000113648/gene:ENSG00000115163/gene:ENSG00000122390/gene:ENSG00000127586/gene:ENSG00000131165/gene:ENSG00000140326/gene:ENSG00000141510/gene:ENSG00000146918/gene:ENSG00000149503/gene:ENSG00000154767/…	33
GO:0030374	nuclear receptor coactivator activity	0.00679501698754247	58/19214	0.000768675592232191	0.0413634713953081	0.0372103826896089	gene:ENSG00000008838/gene:ENSG00000087152/gene:ENSG00000106245/gene:ENSG00000108175/gene:ENSG00000122515/gene:ENSG00000123143/gene:ENSG00000124422/gene:ENSG00000130402/gene:ENSG00000142453/gene:ENSG00000148840/gene:ENSG00000213523/gene:ENSG00000239306	12
GO:0042054	histone methyltransferase activity	0.00679501698754247	58/19214	0.000768675592232191	0.0413634713953081	0.0372103826896089	gene:ENSG00000099381/gene:ENSG00000104885/gene:ENSG00000109685/gene:ENSG00000126457/gene:ENSG00000132600/gene:ENSG00000135632/gene:ENSG00000142453/gene:ENSG00000181090/gene:ENSG00000183955/gene:ENSG00000196363/gene:ENSG00000204371/gene:ENSG00000272333	12
GO:0031570	DNA integrity checkpoint signaling	0.0130237825594564	155/19214	0.000770241384078378	0.0413634713953081	0.0372103826896089	gene:ENSG00000075218/gene:ENSG00000078304/gene:ENSG00000088038/gene:ENSG00000093009/gene:ENSG00000104885/gene:ENSG00000105325/gene:ENSG00000105373/gene:ENSG00000110107/gene:ENSG00000116017/gene:ENSG00000124762/gene:ENSG00000126457/gene:ENSG00000131152/gene:ENSG00000140534/gene:ENSG00000142453/gene:ENSG00000149091/gene:ENSG00000149115/gene:ENSG00000149930/gene:ENSG00000154767/gene:ENSG00000161010/…	23
GO:1903311	regulation of mRNA metabolic process	0.014722536806342	184/19214	0.000773093844027016	0.0413634713953081	0.0372103826896089	gene:ENSG00000005007/gene:ENSG00000011304/gene:ENSG00000014164/gene:ENSG00000061936/gene:ENSG00000063244/gene:ENSG00000071626/gene:ENSG00000088247/gene:ENSG00000100320/gene:ENSG00000100354/gene:ENSG00000104852/gene:ENSG00000109111/gene:ENSG00000110107/gene:ENSG00000121774/gene:ENSG00000123908/gene:ENSG00000126254/gene:ENSG00000130254/gene:ENSG00000134815/gene:ENSG00000139540/gene:ENSG00000160633/…	26
GO:0004812	aminoacyl-tRNA ligase activity	0.00566251415628539	43/19214	0.000798992390030449	0.0417920721024136	0.0375959498529646	gene:ENSG00000090861/gene:ENSG00000104835/gene:ENSG00000110619/gene:ENSG00000134684/gene:ENSG00000134905/gene:ENSG00000137411/gene:ENSG00000137513/gene:ENSG00000140105/gene:ENSG00000166986/gene:ENSG00000204394	10
GO:0016875	ligase activity, forming carbon-oxygen bonds	0.00566251415628539	43/19214	0.000798992390030449	0.0417920721024136	0.0375959498529646	gene:ENSG00000090861/gene:ENSG00000104835/gene:ENSG00000110619/gene:ENSG00000134684/gene:ENSG00000134905/gene:ENSG00000137411/gene:ENSG00000137513/gene:ENSG00000140105/gene:ENSG00000166986/gene:ENSG00000204394	10
GO:0016876	aminoacyl-tRNA ligase activity	0.00566251415628539	43/19214	0.000798992390030449	0.0417920721024136	0.0375959498529646	gene:ENSG00000090861/gene:ENSG00000104835/gene:ENSG00000110619/gene:ENSG00000134684/gene:ENSG00000134905/gene:ENSG00000137411/gene:ENSG00000137513/gene:ENSG00000140105/gene:ENSG00000166986/gene:ENSG00000204394	10
GO:0006476	protein deacetylation	0.00906002265005663	92/19214	0.000855090692328827	0.0437469391425748	0.0393545389708004	gene:ENSG00000011243/gene:ENSG00000061273/gene:ENSG00000063176/gene:ENSG00000068024/gene:ENSG00000072310/gene:ENSG00000089902/gene:ENSG00000105127/gene:ENSG00000105556/gene:ENSG00000127511/gene:ENSG00000132326/gene:ENSG00000159692/gene:ENSG00000167085/gene:ENSG00000174744/gene:ENSG00000179094/gene:ENSG00000182979/gene:ENSG00000239306	16
GO:0031248	protein acetyltransferase complex	0.00906002265005663	92/19214	0.000855090692328827	0.0437469391425748	0.0393545389708004	gene:ENSG00000005339/gene:ENSG00000043143/gene:ENSG00000087152/gene:ENSG00000100425/gene:ENSG00000101189/gene:ENSG00000120071/gene:ENSG00000124422/gene:ENSG00000156983/gene:ENSG00000168395/gene:ENSG00000172977/gene:ENSG00000175792/gene:ENSG00000178028/gene:ENSG00000183495/gene:ENSG00000187778/gene:ENSG00000196363/gene:ENSG00000196367	16
GO:1902493	acetyltransferase complex	0.00906002265005663	92/19214	0.000855090692328827	0.0437469391425748	0.0393545389708004	gene:ENSG00000005339/gene:ENSG00000043143/gene:ENSG00000087152/gene:ENSG00000100425/gene:ENSG00000101189/gene:ENSG00000120071/gene:ENSG00000124422/gene:ENSG00000156983/gene:ENSG00000168395/gene:ENSG00000172977/gene:ENSG00000175792/gene:ENSG00000178028/gene:ENSG00000183495/gene:ENSG00000187778/gene:ENSG00000196363/gene:ENSG00000196367	16
GO:0003713	transcription coactivator activity	0.0203850509626274	287/19214	0.000867347530275534	0.0440524553601538	0.03962937991114	gene:ENSG00000005339/gene:ENSG00000008838/gene:ENSG00000069399/gene:ENSG00000070476/gene:ENSG00000080603/gene:ENSG00000087152/gene:ENSG00000099956/gene:ENSG00000105085/gene:ENSG00000106245/gene:ENSG00000108175/gene:ENSG00000110711/gene:ENSG00000113645/gene:ENSG00000117713/gene:ENSG00000122515/gene:ENSG00000123143/gene:ENSG00000124422/gene:ENSG00000127616/gene:ENSG00000130402/gene:ENSG00000130726/…	36
GO:0007173	epidermal growth factor receptor signaling pathway	0.0101925254813137	110/19214	0.000883619685262048	0.0444843641465375	0.0400179230069248	gene:ENSG00000013364/gene:ENSG00000050820/gene:ENSG00000061938/gene:ENSG00000063245/gene:ENSG00000070159/gene:ENSG00000070423/gene:ENSG00000077044/gene:ENSG00000124181/gene:ENSG00000127527/gene:ENSG00000127946/gene:ENSG00000129667/gene:ENSG00000130787/gene:ENSG00000140992/gene:ENSG00000169398/gene:ENSG00000185359/gene:ENSG00000186635/gene:ENSG00000197114/gene:ENSG00000273154	18
GO:0035371	microtubule plus-end	0.00396375990939977	23/19214	0.000888906265176018	0.0444843641465375	0.0400179230069248	gene:ENSG00000076382/gene:ENSG00000105270/gene:ENSG00000106665/gene:ENSG00000136861/gene:ENSG00000137497/gene:ENSG00000175216/gene:ENSG00000186185	7
GO:0008361	regulation of cell size	0.0141562853907135	176/19214	0.000894891617158194	0.0444843641465375	0.0400179230069248	gene:ENSG00000085733/gene:ENSG00000089820/gene:ENSG00000104783/gene:ENSG00000105426/gene:ENSG00000105429/gene:ENSG00000106683/gene:ENSG00000109062/gene:ENSG00000111664/gene:ENSG00000112658/gene:ENSG00000113504/gene:ENSG00000124067/gene:ENSG00000130827/gene:ENSG00000132359/gene:ENSG00000136238/gene:ENSG00000136279/gene:ENSG00000138623/gene:ENSG00000141564/gene:ENSG00000155256/gene:ENSG00000163794/…	25
GO:0051494	negative regulation of cytoskeleton organization	0.0135900339750849	167/19214	0.000951029272097407	0.0467364494714614	0.042043888284094	gene:ENSG00000042493/gene:ENSG00000077549/gene:ENSG00000084112/gene:ENSG00000100106/gene:ENSG00000100151/gene:ENSG00000104880/gene:ENSG00000105270/gene:ENSG00000115306/gene:ENSG00000116584/gene:ENSG00000130559/gene:ENSG00000130787/gene:ENSG00000136861/gene:ENSG00000141556/gene:ENSG00000159753/gene:ENSG00000162063/gene:ENSG00000163157/gene:ENSG00000166780/gene:ENSG00000172830/gene:ENSG00000177731/…	24
GO:0051222	positive regulation of protein transport	0.0209513023782559	299/19214	0.00095353292544143	0.0467364494714614	0.042043888284094	gene:ENSG00000008130/gene:ENSG00000011304/gene:ENSG00000039523/gene:ENSG00000055483/gene:ENSG00000075218/gene:ENSG00000076201/gene:ENSG00000086589/gene:ENSG00000088888/gene:ENSG00000092098/gene:ENSG00000101337/gene:ENSG00000104783/gene:ENSG00000105647/gene:ENSG00000105723/gene:ENSG00000110651/gene:ENSG00000130529/gene:ENSG00000130726/gene:ENSG00000131620/gene:ENSG00000133026/gene:ENSG00000136238/…	37
GO:0000070	mitotic sister chromatid segregation	0.0141562853907135	177/19214	0.000972181243412813	0.0467554351042395	0.0420609676692966	gene:ENSG00000002822/gene:ENSG00000011243/gene:ENSG00000013810/gene:ENSG00000025770/gene:ENSG00000076382/gene:ENSG00000079616/gene:ENSG00000090273/gene:ENSG00000105127/gene:ENSG00000108424/gene:ENSG00000113141/gene:ENSG00000113648/gene:ENSG00000116213/gene:ENSG00000119408/gene:ENSG00000126215/gene:ENSG00000129933/gene:ENSG00000131165/gene:ENSG00000136861/gene:ENSG00000137497/gene:ENSG00000141552/…	25
GO:0034330	cell junction organization	0.0215175537938845	310/19214	0.00097988249746397	0.0467554351042395	0.0420609676692966	gene:ENSG00000062038/gene:ENSG00000071127/gene:ENSG00000075618/gene:ENSG00000076201/gene:ENSG00000085733/gene:ENSG00000100034/gene:ENSG00000103653/gene:ENSG00000104365/gene:ENSG00000105289/gene:ENSG00000112658/gene:ENSG00000128591/gene:ENSG00000129474/gene:ENSG00000130202/gene:ENSG00000132470/gene:ENSG00000136238/gene:ENSG00000136280/gene:ENSG00000137076/gene:ENSG00000140859/gene:ENSG00000140992/…	38
GO:1903008	organelle disassembly	0.0101925254813137	111/19214	0.000984828762943061	0.0467554351042395	0.0420609676692966	gene:ENSG00000055483/gene:ENSG00000072310/gene:ENSG00000085733/gene:ENSG00000101460/gene:ENSG00000103197/gene:ENSG00000105401/gene:ENSG00000105723/gene:ENSG00000106404/gene:ENSG00000107862/gene:ENSG00000110046/gene:ENSG00000110497/gene:ENSG00000110931/gene:ENSG00000116688/gene:ENSG00000126214/gene:ENSG00000167110/gene:ENSG00000181852/gene:ENSG00000197386/gene:ENSG00000214253	18
GO:0006611	protein export from nucleus	0.014722536806342	187/19214	0.000985862922912196	0.0467554351042395	0.0420609676692966	gene:ENSG00000005007/gene:ENSG00000008710/gene:ENSG00000011243/gene:ENSG00000031823/gene:ENSG00000063244/gene:ENSG00000071894/gene:ENSG00000075218/gene:ENSG00000086589/gene:ENSG00000100227/gene:ENSG00000102898/gene:ENSG00000108559/gene:ENSG00000109111/gene:ENSG00000122068/gene:ENSG00000124571/gene:ENSG00000125450/gene:ENSG00000125755/gene:ENSG00000132182/gene:ENSG00000140829/gene:ENSG00000148737/…	26
GO:1901987	regulation of cell cycle phase transition	0.028312570781427	440/19214	0.000989503078760159	0.0467554351042395	0.0420609676692966	gene:ENSG00000002822/gene:ENSG00000008710/gene:ENSG00000015475/gene:ENSG00000058668/gene:ENSG00000071564/gene:ENSG00000075218/gene:ENSG00000078304/gene:ENSG00000088038/gene:ENSG00000101182/gene:ENSG00000101224/gene:ENSG00000105325/gene:ENSG00000105373/gene:ENSG00000108344/gene:ENSG00000108819/gene:ENSG00000110274/gene:ENSG00000112877/gene:ENSG00000113141/gene:ENSG00000113648/gene:ENSG00000116017/…	50
GO:0007163	establishment or maintenance of cell polarity	0.0158550396375991	207/19214	0.000993944903771106	0.0467554351042395	0.0420609676692966	gene:ENSG00000008710/gene:ENSG00000071127/gene:ENSG00000073350/gene:ENSG00000075618/gene:ENSG00000076382/gene:ENSG00000100345/gene:ENSG00000105738/gene:ENSG00000107862/gene:ENSG00000109062/gene:ENSG00000113645/gene:ENSG00000115163/gene:ENSG00000115694/gene:ENSG00000116584/gene:ENSG00000118046/gene:ENSG00000131899/gene:ENSG00000136861/gene:ENSG00000137497/gene:ENSG00000151208/gene:ENSG00000159753/…	28
GO:0010770	positive regulation of cell morphogenesis involved in differentiation	0.0130237825594564	158/19214	0.00100652256831991	0.0468422208402266	0.0421390397057854	gene:ENSG00000004399/gene:ENSG00000044090/gene:ENSG00000100106/gene:ENSG00000103319/gene:ENSG00000105429/gene:ENSG00000106683/gene:ENSG00000112658/gene:ENSG00000114554/gene:ENSG00000115694/gene:ENSG00000118046/gene:ENSG00000126934/gene:ENSG00000130827/gene:ENSG00000131152/gene:ENSG00000136238/gene:ENSG00000136279/gene:ENSG00000138623/gene:ENSG00000155256/gene:ENSG00000157193/gene:ENSG00000176248/…	23
GO:0000146	microfilament motor activity	0.00453001132502831	30/19214	0.00101583928773212	0.0468422208402266	0.0421390397057854	gene:ENSG00000078814/gene:ENSG00000099331/gene:ENSG00000100345/gene:ENSG00000128833/gene:ENSG00000133026/gene:ENSG00000145555/gene:ENSG00000197879/gene:ENSG00000278259	8
GO:0001222	transcription corepressor binding	0.00453001132502831	30/19214	0.00101583928773212	0.0468422208402266	0.0421390397057854	gene:ENSG00000119408/gene:ENSG00000126368/gene:ENSG00000132326/gene:ENSG00000159692/gene:ENSG00000175029/gene:ENSG00000179094/gene:ENSG00000181090/gene:ENSG00000204371	8
GO:0031253	cell projection membrane	0.0237825594563986	354/19214	0.00105585557822294	0.0483692271095725	0.0435127273034428	gene:ENSG00000004399/gene:ENSG00000005884/gene:ENSG00000008710/gene:ENSG00000061676/gene:ENSG00000064687/gene:ENSG00000073060/gene:ENSG00000074276/gene:ENSG00000075618/gene:ENSG00000088992/gene:ENSG00000099834/gene:ENSG00000100266/gene:ENSG00000101210/gene:ENSG00000103257/gene:ENSG00000103335/gene:ENSG00000105220/gene:ENSG00000106012/gene:ENSG00000108819/gene:ENSG00000109062/gene:ENSG00000110047/…	42
GO:0033044	regulation of chromosome organization	0.0243488108720272	365/19214	0.00106807662025192	0.0485596188487357	0.043684002809009	gene:ENSG00000002822/gene:ENSG00000005007/gene:ENSG00000011243/gene:ENSG00000013810/gene:ENSG00000039650/gene:ENSG00000063176/gene:ENSG00000072310/gene:ENSG00000076984/gene:ENSG00000082068/gene:ENSG00000088305/gene:ENSG00000093009/gene:ENSG00000099381/gene:ENSG00000099956/gene:ENSG00000105127/gene:ENSG00000109111/gene:ENSG00000113141/gene:ENSG00000113648/gene:ENSG00000119403/gene:ENSG00000119408/…	43
GO:0005684	U2-type spliceosomal complex	0.00906002265005663	94/19214	0.00108619363812239	0.0485596188487357	0.043684002809009	gene:ENSG00000063244/gene:ENSG00000076924/gene:ENSG00000086589/gene:ENSG00000099995/gene:ENSG00000104852/gene:ENSG00000104897/gene:ENSG00000104957/gene:ENSG00000105248/gene:ENSG00000106245/gene:ENSG00000110107/gene:ENSG00000113141/gene:ENSG00000130332/gene:ENSG00000130520/gene:ENSG00000167978/gene:ENSG00000174231/gene:ENSG00000175467	16
GO:0007093	mitotic cell cycle checkpoint signaling	0.0130237825594564	159/19214	0.00109807658740135	0.0485596188487357	0.043684002809009	gene:ENSG00000002822/gene:ENSG00000075218/gene:ENSG00000078304/gene:ENSG00000088038/gene:ENSG00000105373/gene:ENSG00000113141/gene:ENSG00000116017/gene:ENSG00000124762/gene:ENSG00000126215/gene:ENSG00000126457/gene:ENSG00000131152/gene:ENSG00000136861/gene:ENSG00000140534/gene:ENSG00000142453/gene:ENSG00000149091/gene:ENSG00000149115/gene:ENSG00000149930/gene:ENSG00000154767/gene:ENSG00000161010/…	23
GO:0035601	protein deacylation	0.00962627406568516	103/19214	0.00109997503421018	0.0485596188487357	0.043684002809009	gene:ENSG00000011243/gene:ENSG00000061273/gene:ENSG00000063176/gene:ENSG00000068024/gene:ENSG00000072310/gene:ENSG00000089902/gene:ENSG00000105127/gene:ENSG00000105556/gene:ENSG00000127511/gene:ENSG00000129968/gene:ENSG00000132326/gene:ENSG00000159692/gene:ENSG00000167085/gene:ENSG00000174744/gene:ENSG00000179094/gene:ENSG00000182979/gene:ENSG00000239306	17
GO:0098732	macromolecule deacylation	0.00962627406568516	103/19214	0.00109997503421018	0.0485596188487357	0.043684002809009	gene:ENSG00000011243/gene:ENSG00000061273/gene:ENSG00000063176/gene:ENSG00000068024/gene:ENSG00000072310/gene:ENSG00000089902/gene:ENSG00000105127/gene:ENSG00000105556/gene:ENSG00000127511/gene:ENSG00000129968/gene:ENSG00000132326/gene:ENSG00000159692/gene:ENSG00000167085/gene:ENSG00000174744/gene:ENSG00000179094/gene:ENSG00000182979/gene:ENSG00000239306	17
GO:0060589	nucleoside-triphosphatase regulator activity	0.0232163080407701	344/19214	0.00110158073861449	0.0485596188487357	0.043684002809009	gene:ENSG00000029725/gene:ENSG00000061938/gene:ENSG00000073350/gene:ENSG00000076928/gene:ENSG00000089639/gene:ENSG00000089820/gene:ENSG00000095383/gene:ENSG00000099331/gene:ENSG00000100359/gene:ENSG00000101199/gene:ENSG00000103197/gene:ENSG00000104946/gene:ENSG00000105738/gene:ENSG00000105963/gene:ENSG00000105993/gene:ENSG00000107021/gene:ENSG00000107262/gene:ENSG00000108262/gene:ENSG00000114993/…	41
GO:0051495	positive regulation of cytoskeleton organization	0.0169875424688562	229/19214	0.00113080750892765	0.0495364364379618	0.0445627432794514	gene:ENSG00000061676/gene:ENSG00000071127/gene:ENSG00000076382/gene:ENSG00000085733/gene:ENSG00000089159/gene:ENSG00000100034/gene:ENSG00000100151/gene:ENSG00000104728/gene:ENSG00000106683/gene:ENSG00000108262/gene:ENSG00000130787/gene:ENSG00000130827/gene:ENSG00000136238/gene:ENSG00000136717/gene:ENSG00000136861/gene:ENSG00000137497/gene:ENSG00000149798/gene:ENSG00000159753/gene:ENSG00000166949/…	30
GO:0030010	establishment of cell polarity	0.0113250283125708	131/19214	0.0011548616725322	0.050061235466284	0.0450348499963267	gene:ENSG00000008710/gene:ENSG00000073350/gene:ENSG00000075618/gene:ENSG00000076382/gene:ENSG00000100345/gene:ENSG00000105738/gene:ENSG00000107862/gene:ENSG00000109062/gene:ENSG00000113645/gene:ENSG00000115163/gene:ENSG00000116584/gene:ENSG00000118046/gene:ENSG00000131899/gene:ENSG00000136861/gene:ENSG00000137497/gene:ENSG00000160789/gene:ENSG00000180900/gene:ENSG00000181852/gene:ENSG00000196535/…	20
GO:0006364	rRNA processing	0.0181200453001133	250/19214	0.00116740017757779	0.050061235466284	0.0450348499963267	gene:ENSG00000052749/gene:ENSG00000053372/gene:ENSG00000055483/gene:ENSG00000065268/gene:ENSG00000087269/gene:ENSG00000100029/gene:ENSG00000105373/gene:ENSG00000108107/gene:ENSG00000108592/gene:ENSG00000115761/gene:ENSG00000117481/gene:ENSG00000120314/gene:ENSG00000123064/gene:ENSG00000129347/gene:ENSG00000130810/gene:ENSG00000137818/gene:ENSG00000142207/gene:ENSG00000148843/gene:ENSG00000150990/…	32
GO:0050772	positive regulation of axonogenesis	0.00849377123442809	86/19214	0.00118866677745876	0.050061235466284	0.0450348499963267	gene:ENSG00000004399/gene:ENSG00000105429/gene:ENSG00000106683/gene:ENSG00000112658/gene:ENSG00000114554/gene:ENSG00000115694/gene:ENSG00000118046/gene:ENSG00000126934/gene:ENSG00000130827/gene:ENSG00000136279/gene:ENSG00000138623/gene:ENSG00000155256/gene:ENSG00000176248/gene:ENSG00000187764/gene:ENSG00000196576	15
GO:0001725	stress fiber	0.00736126840317101	69/19214	0.00119121539385664	0.050061235466284	0.0450348499963267	gene:ENSG00000075618/gene:ENSG00000089159/gene:ENSG00000100345/gene:ENSG00000105738/gene:ENSG00000130402/gene:ENSG00000133026/gene:ENSG00000164078/gene:ENSG00000164877/gene:ENSG00000167460/gene:ENSG00000173210/gene:ENSG00000183386/gene:ENSG00000184640/gene:ENSG00000196923	13
GO:0016627	oxidoreductase activity, acting on the CH-CH group of donors	0.00736126840317101	69/19214	0.00119121539385664	0.050061235466284	0.0450348499963267	gene:ENSG00000060971/gene:ENSG00000073578/gene:ENSG00000099797/gene:ENSG00000105607/gene:ENSG00000111271/gene:ENSG00000117118/gene:ENSG00000141994/gene:ENSG00000148334/gene:ENSG00000169710/gene:ENSG00000169718/gene:ENSG00000172893/gene:ENSG00000177646/gene:ENSG00000267157	13
GO:0097517	contractile actin filament bundle	0.00736126840317101	69/19214	0.00119121539385664	0.050061235466284	0.0450348499963267	gene:ENSG00000075618/gene:ENSG00000089159/gene:ENSG00000100345/gene:ENSG00000105738/gene:ENSG00000130402/gene:ENSG00000133026/gene:ENSG00000164078/gene:ENSG00000164877/gene:ENSG00000167460/gene:ENSG00000173210/gene:ENSG00000183386/gene:ENSG00000184640/gene:ENSG00000196923	13
GO:0001650	fibrillar center	0.0118912797281993	141/19214	0.00121765396769273	0.050061235466284	0.0450348499963267	gene:ENSG00000006062/gene:ENSG00000037757/gene:ENSG00000065970/gene:ENSG00000070814/gene:ENSG00000099800/gene:ENSG00000099956/gene:ENSG00000100129/gene:ENSG00000103168/gene:ENSG00000104529/gene:ENSG00000104980/gene:ENSG00000105373/gene:ENSG00000130382/gene:ENSG00000132024/gene:ENSG00000132600/gene:ENSG00000141905/gene:ENSG00000142207/gene:ENSG00000166197/gene:ENSG00000173153/gene:ENSG00000177030/…	21
GO:0016331	morphogenesis of embryonic epithelium	0.0118912797281993	141/19214	0.00121765396769273	0.050061235466284	0.0450348499963267	gene:ENSG00000075275/gene:ENSG00000089094/gene:ENSG00000103197/gene:ENSG00000104375/gene:ENSG00000107404/gene:ENSG00000107882/gene:ENSG00000121289/gene:ENSG00000130702/gene:ENSG00000131759/gene:ENSG00000138002/gene:ENSG00000149418/gene:ENSG00000157933/gene:ENSG00000166145/gene:ENSG00000167642/gene:ENSG00000168758/gene:ENSG00000177030/gene:ENSG00000180900/gene:ENSG00000184254/gene:ENSG00000184916/…	21
GO:0006479	protein methylation	0.0135900339750849	170/19214	0.00122312136371929	0.050061235466284	0.0450348499963267	gene:ENSG00000005339/gene:ENSG00000067365/gene:ENSG00000088305/gene:ENSG00000099381/gene:ENSG00000099956/gene:ENSG00000100304/gene:ENSG00000104885/gene:ENSG00000109111/gene:ENSG00000109685/gene:ENSG00000113648/gene:ENSG00000119403/gene:ENSG00000126457/gene:ENSG00000129351/gene:ENSG00000130816/gene:ENSG00000132600/gene:ENSG00000142453/gene:ENSG00000160789/gene:ENSG00000181090/gene:ENSG00000183955/…	24
GO:0008213	protein alkylation	0.0135900339750849	170/19214	0.00122312136371929	0.050061235466284	0.0450348499963267	gene:ENSG00000005339/gene:ENSG00000067365/gene:ENSG00000088305/gene:ENSG00000099381/gene:ENSG00000099956/gene:ENSG00000100304/gene:ENSG00000104885/gene:ENSG00000109111/gene:ENSG00000109685/gene:ENSG00000113648/gene:ENSG00000119403/gene:ENSG00000126457/gene:ENSG00000129351/gene:ENSG00000130816/gene:ENSG00000132600/gene:ENSG00000142453/gene:ENSG00000160789/gene:ENSG00000181090/gene:ENSG00000183955/…	24
GO:0051701	biological process involved in interaction with host	0.0135900339750849	170/19214	0.00122312136371929	0.050061235466284	0.0450348499963267	gene:ENSG00000074800/gene:ENSG00000108424/gene:ENSG00000130202/gene:ENSG00000130726/gene:ENSG00000145901/gene:ENSG00000154370/gene:ENSG00000160917/gene:ENSG00000163874/gene:ENSG00000164733/gene:ENSG00000167085/gene:ENSG00000167601/gene:ENSG00000171206/gene:ENSG00000172270/gene:ENSG00000173020/gene:ENSG00000173402/gene:ENSG00000173821/gene:ENSG00000180900/gene:ENSG00000182473/gene:ENSG00000183087/…	24
GO:0032155	obsolete cell division site part	0.00679501698754247	61/19214	0.00122849657585973	0.050061235466284	0.0450348499963267	gene:ENSG00000084112/gene:ENSG00000090316/gene:ENSG00000100345/gene:ENSG00000110697/gene:ENSG00000114993/gene:ENSG00000123143/gene:ENSG00000128159/gene:ENSG00000133026/gene:ENSG00000186575/gene:ENSG00000197321/gene:ENSG00000241360/gene:ENSG00000275835	12
GO:0006473	protein acetylation	0.0141562853907135	181/19214	0.0013420299117167	0.0534514391794728	0.0480846611777403	gene:ENSG00000005339/gene:ENSG00000043143/gene:ENSG00000063176/gene:ENSG00000099956/gene:ENSG00000100425/gene:ENSG00000101189/gene:ENSG00000110583/gene:ENSG00000120071/gene:ENSG00000122390/gene:ENSG00000124422/gene:ENSG00000156983/gene:ENSG00000159692/gene:ENSG00000160305/gene:ENSG00000162302/gene:ENSG00000168395/gene:ENSG00000172977/gene:ENSG00000175792/gene:ENSG00000176170/gene:ENSG00000178028/…	25
GO:0001843	neural tube closure	0.00849377123442809	87/19214	0.00134219621851722	0.0534514391794728	0.0480846611777403	gene:ENSG00000075275/gene:ENSG00000089094/gene:ENSG00000103197/gene:ENSG00000107404/gene:ENSG00000107882/gene:ENSG00000131759/gene:ENSG00000138002/gene:ENSG00000149418/gene:ENSG00000157933/gene:ENSG00000166145/gene:ENSG00000167642/gene:ENSG00000168758/gene:ENSG00000177030/gene:ENSG00000180900/gene:ENSG00000196576	15
GO:0050660	flavin adenine dinucleotide binding	0.00849377123442809	87/19214	0.00134219621851722	0.0534514391794728	0.0480846611777403	gene:ENSG00000073578/gene:ENSG00000099949/gene:ENSG00000105135/gene:ENSG00000105607/gene:ENSG00000111271/gene:ENSG00000124588/gene:ENSG00000127948/gene:ENSG00000133816/gene:ENSG00000141994/gene:ENSG00000169718/gene:ENSG00000177646/gene:ENSG00000180902/gene:ENSG00000184470/gene:ENSG00000243156/gene:ENSG00000267157	15
GO:0060606	tube closure	0.00849377123442809	87/19214	0.00134219621851722	0.0534514391794728	0.0480846611777403	gene:ENSG00000075275/gene:ENSG00000089094/gene:ENSG00000103197/gene:ENSG00000107404/gene:ENSG00000107882/gene:ENSG00000131759/gene:ENSG00000138002/gene:ENSG00000149418/gene:ENSG00000157933/gene:ENSG00000166145/gene:ENSG00000167642/gene:ENSG00000168758/gene:ENSG00000177030/gene:ENSG00000180900/gene:ENSG00000196576	15
GO:0021915	neural tube development	0.0124575311438279	152/19214	0.00138221651397638	0.0545194302329617	0.0490454208642183	gene:ENSG00000008710/gene:ENSG00000075275/gene:ENSG00000089094/gene:ENSG00000100605/gene:ENSG00000103197/gene:ENSG00000104375/gene:ENSG00000106397/gene:ENSG00000107404/gene:ENSG00000107882/gene:ENSG00000110497/gene:ENSG00000131759/gene:ENSG00000138002/gene:ENSG00000142627/gene:ENSG00000149418/gene:ENSG00000157933/gene:ENSG00000158163/gene:ENSG00000166145/gene:ENSG00000167642/gene:ENSG00000168758/…	22
GO:0072659	protein localization to plasma membrane	0.0198187995469989	284/19214	0.00138457106312843	0.0545194302329617	0.0490454208642183	gene:ENSG00000005884/gene:ENSG00000058668/gene:ENSG00000067606/gene:ENSG00000088992/gene:ENSG00000099904/gene:ENSG00000100023/gene:ENSG00000103365/gene:ENSG00000103653/gene:ENSG00000104365/gene:ENSG00000105270/gene:ENSG00000105647/gene:ENSG00000108819/gene:ENSG00000109062/gene:ENSG00000110047/gene:ENSG00000110651/gene:ENSG00000115306/gene:ENSG00000121289/gene:ENSG00000125447/gene:ENSG00000130702/…	35
GO:0005819	spindle	0.0254813137032843	392/19214	0.00140820225067288	0.055140165223275	0.0496038311174982	gene:ENSG00000002822/gene:ENSG00000013810/gene:ENSG00000042493/gene:ENSG00000060069/gene:ENSG00000075702/gene:ENSG00000076382/gene:ENSG00000079616/gene:ENSG00000085733/gene:ENSG00000090273/gene:ENSG00000090316/gene:ENSG00000100304/gene:ENSG00000100345/gene:ENSG00000101191/gene:ENSG00000101224/gene:ENSG00000108262/gene:ENSG00000110107/gene:ENSG00000113141/gene:ENSG00000116127/gene:ENSG00000116213/…	45
GO:0007088	regulation of mitotic nuclear division	0.0135900339750849	172/19214	0.00143966810469009	0.0557782852298772	0.0501778808489783	gene:ENSG00000002822/gene:ENSG00000013810/gene:ENSG00000044090/gene:ENSG00000082641/gene:ENSG00000108819/gene:ENSG00000112659/gene:ENSG00000113141/gene:ENSG00000113648/gene:ENSG00000119408/gene:ENSG00000126215/gene:ENSG00000127564/gene:ENSG00000131165/gene:ENSG00000136861/gene:ENSG00000137497/gene:ENSG00000141198/gene:ENSG00000141552/gene:ENSG00000159069/gene:ENSG00000162337/gene:ENSG00000167513/…	24
GO:0051293	establishment of spindle localization	0.00622876557191393	54/19214	0.00144041512720899	0.0557782852298772	0.0501778808489783	gene:ENSG00000073350/gene:ENSG00000076382/gene:ENSG00000100345/gene:ENSG00000108424/gene:ENSG00000115163/gene:ENSG00000116584/gene:ENSG00000131899/gene:ENSG00000136861/gene:ENSG00000137497/gene:ENSG00000197102/gene:ENSG00000197386	11
GO:0016197	endosomal transport	0.022083805209513	328/19214	0.00150079902426178	0.0577972547310483	0.0519941362367151	gene:ENSG00000032389/gene:ENSG00000065000/gene:ENSG00000070423/gene:ENSG00000072958/gene:ENSG00000076201/gene:ENSG00000095066/gene:ENSG00000100129/gene:ENSG00000100139/gene:ENSG00000102858/gene:ENSG00000104915/gene:ENSG00000104946/gene:ENSG00000105339/gene:ENSG00000106266/gene:ENSG00000106636/gene:ENSG00000107862/gene:ENSG00000110047/gene:ENSG00000111737/gene:ENSG00000116127/gene:ENSG00000125447/…	39
GO:0021801	cerebral cortex radial glia-guided migration	0.00396375990939977	25/19214	0.00153420517025286	0.0578131399908725	0.0520084265411128	gene:ENSG00000100242/gene:ENSG00000108175/gene:ENSG00000125505/gene:ENSG00000136848/gene:ENSG00000157193/gene:ENSG00000166780/gene:ENSG00000169398	7
GO:0022030	telencephalon glial cell migration	0.00396375990939977	25/19214	0.00153420517025286	0.0578131399908725	0.0520084265411128	gene:ENSG00000100242/gene:ENSG00000108175/gene:ENSG00000125505/gene:ENSG00000136848/gene:ENSG00000157193/gene:ENSG00000166780/gene:ENSG00000169398	7
GO:0030898	microfilament motor activity	0.00396375990939977	25/19214	0.00153420517025286	0.0578131399908725	0.0520084265411128	gene:ENSG00000099331/gene:ENSG00000100345/gene:ENSG00000128833/gene:ENSG00000133026/gene:ENSG00000145555/gene:ENSG00000197879/gene:ENSG00000278259	7
GO:1901030	positive regulation of mitochondrial outer membrane permeabilization involved in apoptotic signaling pathway	0.00396375990939977	25/19214	0.00153420517025286	0.0578131399908725	0.0520084265411128	gene:ENSG00000015475/gene:ENSG00000105723/gene:ENSG00000122386/gene:ENSG00000130787/gene:ENSG00000184990/gene:ENSG00000198176/gene:ENSG00000250479	7
GO:0051645	Golgi localization	0.0028312570781427	13/19214	0.00154307377052213	0.0578363853347037	0.0520293379421758	gene:ENSG00000039523/gene:ENSG00000109062/gene:ENSG00000115694/gene:ENSG00000118046/gene:ENSG00000181789	5
GO:0032272	negative regulation of protein polymerization	0.00792751981879955	80/19214	0.00165446268246406	0.0611412216101473	0.0550023529814723	gene:ENSG00000042493/gene:ENSG00000077549/gene:ENSG00000084112/gene:ENSG00000100106/gene:ENSG00000105270/gene:ENSG00000115306/gene:ENSG00000130787/gene:ENSG00000141556/gene:ENSG00000159753/gene:ENSG00000163157/gene:ENSG00000172830/gene:ENSG00000177731/gene:ENSG00000197321/gene:ENSG00000197694	14
GO:0003746	translation elongation factor activity	0.00566251415628539	47/19214	0.00165741647965872	0.0611412216101473	0.0550023529814723	gene:ENSG00000101210/gene:ENSG00000103319/gene:ENSG00000104529/gene:ENSG00000105656/gene:ENSG00000109111/gene:ENSG00000132394/gene:ENSG00000167658/gene:ENSG00000185049/gene:ENSG00000196235/gene:ENSG00000254772	10
GO:0006418	tRNA aminoacylation for protein translation	0.00566251415628539	47/19214	0.00165741647965872	0.0611412216101473	0.0550023529814723	gene:ENSG00000090861/gene:ENSG00000104835/gene:ENSG00000110619/gene:ENSG00000134684/gene:ENSG00000134905/gene:ENSG00000137411/gene:ENSG00000137513/gene:ENSG00000140105/gene:ENSG00000166986/gene:ENSG00000204394	10
GO:1904951	positive regulation of establishment of protein localization	0.022083805209513	330/19214	0.00167772079548732	0.0614156722546849	0.0552492474796409	gene:ENSG00000008130/gene:ENSG00000011304/gene:ENSG00000015475/gene:ENSG00000039523/gene:ENSG00000055483/gene:ENSG00000075218/gene:ENSG00000076201/gene:ENSG00000086589/gene:ENSG00000088888/gene:ENSG00000092098/gene:ENSG00000101337/gene:ENSG00000104783/gene:ENSG00000105647/gene:ENSG00000105723/gene:ENSG00000110651/gene:ENSG00000130529/gene:ENSG00000130726/gene:ENSG00000131620/gene:ENSG00000133026/…	39
GO:0001221	transcription coregulator binding	0.00622876557191393	55/19214	0.00168492220377935	0.0614156722546849	0.0552492474796409	gene:ENSG00000104973/gene:ENSG00000116809/gene:ENSG00000119408/gene:ENSG00000126368/gene:ENSG00000132326/gene:ENSG00000159692/gene:ENSG00000175029/gene:ENSG00000179094/gene:ENSG00000181090/gene:ENSG00000198517/gene:ENSG00000204371	11
GO:0010822	positive regulation of mitochondrion organization	0.00962627406568516	107/19214	0.00169114349338767	0.0614156722546849	0.0552492474796409	gene:ENSG00000015475/gene:ENSG00000030110/gene:ENSG00000055483/gene:ENSG00000092098/gene:ENSG00000105401/gene:ENSG00000105723/gene:ENSG00000110931/gene:ENSG00000116688/gene:ENSG00000122386/gene:ENSG00000130787/gene:ENSG00000164877/gene:ENSG00000173210/gene:ENSG00000184990/gene:ENSG00000197386/gene:ENSG00000198176/gene:ENSG00000214253/gene:ENSG00000250479	17
GO:0016049	cell growth	0.0288788221970555	464/19214	0.00182849850358219	0.0660297784503947	0.059400075529637	gene:ENSG00000043143/gene:ENSG00000050820/gene:ENSG00000060069/gene:ENSG00000060491/gene:ENSG00000063176/gene:ENSG00000066735/gene:ENSG00000067606/gene:ENSG00000074276/gene:ENSG00000074800/gene:ENSG00000085733/gene:ENSG00000089094/gene:ENSG00000089820/gene:ENSG00000105426/gene:ENSG00000105429/gene:ENSG00000105723/gene:ENSG00000106009/gene:ENSG00000106683/gene:ENSG00000107404/gene:ENSG00000108819/…	51
GO:0007051	spindle organization	0.0181200453001133	257/19214	0.00183703906375046	0.0660297784503947	0.059400075529637	gene:ENSG00000002822/gene:ENSG00000008710/gene:ENSG00000013810/gene:ENSG00000075702/gene:ENSG00000076382/gene:ENSG00000090273/gene:ENSG00000100242/gene:ENSG00000100345/gene:ENSG00000101057/gene:ENSG00000101162/gene:ENSG00000102901/gene:ENSG00000104728/gene:ENSG00000107816/gene:ENSG00000108424/gene:ENSG00000112877/gene:ENSG00000115163/gene:ENSG00000116213/gene:ENSG00000119383/gene:ENSG00000119408/…	32
GO:0046785	microtubule polymerization	0.00792751981879955	81/19214	0.00186980159181982	0.0667057388742592	0.0600081663210178	gene:ENSG00000077549/gene:ENSG00000105270/gene:ENSG00000108262/gene:ENSG00000128159/gene:ENSG00000130559/gene:ENSG00000136238/gene:ENSG00000136861/gene:ENSG00000137497/gene:ENSG00000141551/gene:ENSG00000141556/gene:ENSG00000167110/gene:ENSG00000175216/gene:ENSG00000176155/gene:ENSG00000275835	14
GO:0098781	ncRNA transcription	0.00962627406568516	108/19214	0.00187487952036369	0.0667057388742592	0.0600081663210178	gene:ENSG00000028277/gene:ENSG00000070814/gene:ENSG00000077235/gene:ENSG00000099956/gene:ENSG00000105373/gene:ENSG00000105656/gene:ENSG00000113648/gene:ENSG00000127054/gene:ENSG00000127080/gene:ENSG00000127616/gene:ENSG00000132024/gene:ENSG00000148308/gene:ENSG00000164880/gene:ENSG00000166986/gene:ENSG00000172687/gene:ENSG00000181222/gene:ENSG00000185024	17
GO:0001841	neural tube formation	0.00906002265005663	99/19214	0.00190476884146858	0.0671292059034854	0.060389115252101	gene:ENSG00000075275/gene:ENSG00000089094/gene:ENSG00000103197/gene:ENSG00000104375/gene:ENSG00000107404/gene:ENSG00000107882/gene:ENSG00000131759/gene:ENSG00000138002/gene:ENSG00000149418/gene:ENSG00000157933/gene:ENSG00000166145/gene:ENSG00000167642/gene:ENSG00000168758/gene:ENSG00000177030/gene:ENSG00000180900/gene:ENSG00000196576	16
GO:0007044	cell-substrate junction assembly	0.00849377123442809	90/19214	0.00190593693462599	0.0671292059034854	0.060389115252101	gene:ENSG00000085733/gene:ENSG00000100034/gene:ENSG00000129474/gene:ENSG00000132470/gene:ENSG00000136238/gene:ENSG00000137076/gene:ENSG00000140992/gene:ENSG00000149930/gene:ENSG00000161638/gene:ENSG00000166949/gene:ENSG00000167657/gene:ENSG00000169398/gene:ENSG00000178209/gene:ENSG00000186716/gene:ENSG00000196878	15
GO:0005681	spliceosomal complex	0.014722536806342	196/19214	0.00195543277778535	0.0680154908010314	0.0611864129424842	gene:ENSG00000005007/gene:ENSG00000063244/gene:ENSG00000076650/gene:ENSG00000076924/gene:ENSG00000086589/gene:ENSG00000099995/gene:ENSG00000100056/gene:ENSG00000104852/gene:ENSG00000104897/gene:ENSG00000104957/gene:ENSG00000105248/gene:ENSG00000105298/gene:ENSG00000105705/gene:ENSG00000106245/gene:ENSG00000110107/gene:ENSG00000113141/gene:ENSG00000130332/gene:ENSG00000130520/gene:ENSG00000140829/…	26
GO:0019902	phosphatase binding	0.014722536806342	196/19214	0.00195543277778535	0.0680154908010314	0.0611864129424842	gene:ENSG00000013364/gene:ENSG00000058668/gene:ENSG00000076984/gene:ENSG00000089159/gene:ENSG00000090372/gene:ENSG00000099991/gene:ENSG00000100239/gene:ENSG00000101220/gene:ENSG00000103197/gene:ENSG00000104611/gene:ENSG00000104783/gene:ENSG00000105063/gene:ENSG00000105656/gene:ENSG00000108819/gene:ENSG00000109062/gene:ENSG00000119383/gene:ENSG00000127191/gene:ENSG00000131323/gene:ENSG00000160789/…	26
GO:0006270	DNA replication initiation	0.00566251415628539	48/19214	0.00196021246137942	0.0680154908010314	0.0611864129424842	gene:ENSG00000014138/gene:ENSG00000065268/gene:ENSG00000093009/gene:ENSG00000099804/gene:ENSG00000140534/gene:ENSG00000148337/gene:ENSG00000161036/gene:ENSG00000166508/gene:ENSG00000167513/gene:ENSG00000177084	10
GO:0010821	regulation of mitochondrion organization	0.0135900339750849	176/19214	0.0019728695692721	0.0681174522710747	0.0612781369973549	gene:ENSG00000015475/gene:ENSG00000030110/gene:ENSG00000055483/gene:ENSG00000072310/gene:ENSG00000085733/gene:ENSG00000092098/gene:ENSG00000103197/gene:ENSG00000105401/gene:ENSG00000105723/gene:ENSG00000110931/gene:ENSG00000116688/gene:ENSG00000122386/gene:ENSG00000130787/gene:ENSG00000160789/gene:ENSG00000164877/gene:ENSG00000173210/gene:ENSG00000181852/gene:ENSG00000184990/gene:ENSG00000197386/…	24
GO:0043276	anoikis	0.00453001132502831	33/19214	0.00198516830003647	0.0682061010537039	0.061357885021767	gene:ENSG00000103197/gene:ENSG00000118046/gene:ENSG00000132382/gene:ENSG00000142208/gene:ENSG00000161638/gene:ENSG00000169398/gene:ENSG00000174744/gene:ENSG00000198176	8
GO:0006839	mitochondrial transport	0.0175537938844847	248/19214	0.00201698543215361	0.0689612238729982	0.062037189928627	gene:ENSG00000015475/gene:ENSG00000030110/gene:ENSG00000055483/gene:ENSG00000072310/gene:ENSG00000092098/gene:ENSG00000099800/gene:ENSG00000100347/gene:ENSG00000104980/gene:ENSG00000105197/gene:ENSG00000105723/gene:ENSG00000107819/gene:ENSG00000110090/gene:ENSG00000110711/gene:ENSG00000116688/gene:ENSG00000122386/gene:ENSG00000130204/gene:ENSG00000130787/gene:ENSG00000131748/gene:ENSG00000156398/…	31
GO:0051298	centrosome duplication	0.00736126840317101	73/19214	0.00203277733408399	0.0691637686145373	0.0622193982174915	gene:ENSG00000075702/gene:ENSG00000104728/gene:ENSG00000112877/gene:ENSG00000116127/gene:ENSG00000126215/gene:ENSG00000131165/gene:ENSG00000136861/gene:ENSG00000141577/gene:ENSG00000159069/gene:ENSG00000162063/gene:ENSG00000175216/gene:ENSG00000176155/gene:ENSG00000239306	13
GO:0000077	DNA damage checkpoint signaling	0.0118912797281993	147/19214	0.00206735046076851	0.0700002868576158	0.0629719260615477	gene:ENSG00000075218/gene:ENSG00000078304/gene:ENSG00000088038/gene:ENSG00000104885/gene:ENSG00000105325/gene:ENSG00000105373/gene:ENSG00000110107/gene:ENSG00000116017/gene:ENSG00000124762/gene:ENSG00000126457/gene:ENSG00000131152/gene:ENSG00000140534/gene:ENSG00000142453/gene:ENSG00000149091/gene:ENSG00000149115/gene:ENSG00000149930/gene:ENSG00000154767/gene:ENSG00000161010/gene:ENSG00000172732/…	21
GO:1902904	negative regulation of supramolecular fiber organization	0.0130237825594564	167/19214	0.00212512738830265	0.0711868648835739	0.0640393660260278	gene:ENSG00000042493/gene:ENSG00000077549/gene:ENSG00000084112/gene:ENSG00000100106/gene:ENSG00000100151/gene:ENSG00000104880/gene:ENSG00000105270/gene:ENSG00000115306/gene:ENSG00000116584/gene:ENSG00000130164/gene:ENSG00000130559/gene:ENSG00000130787/gene:ENSG00000141556/gene:ENSG00000142798/gene:ENSG00000159753/gene:ENSG00000163157/gene:ENSG00000166780/gene:ENSG00000172830/gene:ENSG00000177731/…	23
GO:0055037	recycling endosome	0.0135900339750849	177/19214	0.00212984028705396	0.0711868648835739	0.0640393660260278	gene:ENSG00000010322/gene:ENSG00000029725/gene:ENSG00000068650/gene:ENSG00000099949/gene:ENSG00000100139/gene:ENSG00000100266/gene:ENSG00000104419/gene:ENSG00000104946/gene:ENSG00000105270/gene:ENSG00000110047/gene:ENSG00000111737/gene:ENSG00000125447/gene:ENSG00000129968/gene:ENSG00000132405/gene:ENSG00000132698/gene:ENSG00000136238/gene:ENSG00000140497/gene:ENSG00000141252/gene:ENSG00000147804/…	24
GO:0014020	primary neural tube formation	0.00849377123442809	91/19214	0.0021328636931874	0.0711868648835739	0.0640393660260278	gene:ENSG00000075275/gene:ENSG00000089094/gene:ENSG00000103197/gene:ENSG00000107404/gene:ENSG00000107882/gene:ENSG00000131759/gene:ENSG00000138002/gene:ENSG00000149418/gene:ENSG00000157933/gene:ENSG00000166145/gene:ENSG00000167642/gene:ENSG00000168758/gene:ENSG00000177030/gene:ENSG00000180900/gene:ENSG00000196576	15
GO:0030522	intracellular receptor signaling pathway	0.0192525481313703	281/19214	0.00218449469968926	0.0725645656403889	0.0652787390927348	gene:ENSG00000011485/gene:ENSG00000025434/gene:ENSG00000072310/gene:ENSG00000100320/gene:ENSG00000100354/gene:ENSG00000103126/gene:ENSG00000105373/gene:ENSG00000106245/gene:ENSG00000108175/gene:ENSG00000117713/gene:ENSG00000123064/gene:ENSG00000123143/gene:ENSG00000123908/gene:ENSG00000126351/gene:ENSG00000126456/gene:ENSG00000127528/gene:ENSG00000127616/gene:ENSG00000129657/gene:ENSG00000130254/…	34
GO:1902905	positive regulation of supramolecular fiber organization	0.0152887882219706	208/19214	0.00222220871143599	0.0734691549927116	0.0660925033838212	gene:ENSG00000061676/gene:ENSG00000071127/gene:ENSG00000085733/gene:ENSG00000089159/gene:ENSG00000100034/gene:ENSG00000100151/gene:ENSG00000104728/gene:ENSG00000106683/gene:ENSG00000108262/gene:ENSG00000130309/gene:ENSG00000130787/gene:ENSG00000136238/gene:ENSG00000136717/gene:ENSG00000136861/gene:ENSG00000137497/gene:ENSG00000149798/gene:ENSG00000159753/gene:ENSG00000166949/gene:ENSG00000167965/…	27
GO:0098562	cytoplasmic side of membrane	0.014722536806342	198/19214	0.00225740295610084	0.0742823348324451	0.066824036110917	gene:ENSG00000005206/gene:ENSG00000061938/gene:ENSG00000069424/gene:ENSG00000070159/gene:ENSG00000088256/gene:ENSG00000089351/gene:ENSG00000092098/gene:ENSG00000100345/gene:ENSG00000101188/gene:ENSG00000101210/gene:ENSG00000101294/gene:ENSG00000104365/gene:ENSG00000108819/gene:ENSG00000111664/gene:ENSG00000126934/gene:ENSG00000127191/gene:ENSG00000127946/gene:ENSG00000130703/gene:ENSG00000131323/…	26
GO:0120034	positive regulation of plasma membrane bounded cell projection assembly	0.00906002265005663	101/19214	0.00235244461154611	0.07704805739405	0.0693120670101387	gene:ENSG00000058453/gene:ENSG00000061676/gene:ENSG00000075618/gene:ENSG00000112658/gene:ENSG00000116213/gene:ENSG00000136238/gene:ENSG00000140995/gene:ENSG00000149798/gene:ENSG00000159753/gene:ENSG00000174775/gene:ENSG00000177106/gene:ENSG00000179604/gene:ENSG00000184640/gene:ENSG00000186635/gene:ENSG00000188157/gene:ENSG00000197386	16
GO:1901879	regulation of protein depolymerization	0.00849377123442809	92/19214	0.00238178051153647	0.0776460446760891	0.0698500135329424	gene:ENSG00000042493/gene:ENSG00000071127/gene:ENSG00000077549/gene:ENSG00000100106/gene:ENSG00000115306/gene:ENSG00000116584/gene:ENSG00000130479/gene:ENSG00000130559/gene:ENSG00000159753/gene:ENSG00000163157/gene:ENSG00000166780/gene:ENSG00000177731/gene:ENSG00000197321/gene:ENSG00000197694/gene:ENSG00000241360	15
GO:0046777	protein autophosphorylation	0.0164212910532276	230/19214	0.00242785675053065	0.0787817035392099	0.0708716468600322	gene:ENSG00000013364/gene:ENSG00000068078/gene:ENSG00000077782/gene:ENSG00000078304/gene:ENSG00000099875/gene:ENSG00000103319/gene:ENSG00000110931/gene:ENSG00000112715/gene:ENSG00000115661/gene:ENSG00000115687/gene:ENSG00000115694/gene:ENSG00000118046/gene:ENSG00000119408/gene:ENSG00000126934/gene:ENSG00000130726/gene:ENSG00000133275/gene:ENSG00000140474/gene:ENSG00000140992/gene:ENSG00000141198/…	29
GO:0030837	negative regulation of actin filament polymerization	0.00679501698754247	66/19214	0.00248672782972273	0.0798716271617813	0.0718521369816356	gene:ENSG00000042493/gene:ENSG00000077549/gene:ENSG00000084112/gene:ENSG00000100106/gene:ENSG00000115306/gene:ENSG00000130787/gene:ENSG00000159753/gene:ENSG00000163157/gene:ENSG00000172830/gene:ENSG00000177731/gene:ENSG00000197321/gene:ENSG00000197694	12
GO:0046824	positive regulation of nucleocytoplasmic transport	0.00679501698754247	66/19214	0.00248672782972273	0.0798716271617813	0.0718521369816356	gene:ENSG00000075218/gene:ENSG00000086589/gene:ENSG00000088888/gene:ENSG00000105647/gene:ENSG00000119720/gene:ENSG00000121774/gene:ENSG00000130726/gene:ENSG00000148737/gene:ENSG00000163874/gene:ENSG00000173801/gene:ENSG00000178028/gene:ENSG00000183087	12
GO:0097346	INO80-type complex	0.00396375990939977	27/19214	0.00249563223689972	0.0798716271617813	0.0718521369816356	gene:ENSG00000080603/gene:ENSG00000172977/gene:ENSG00000175792/gene:ENSG00000178028/gene:ENSG00000183495/gene:ENSG00000187778/gene:ENSG00000196367	7
GO:0010595	positive regulation of endothelial cell migration	0.00906002265005663	102/19214	0.00260716577614375	0.0829813685107929	0.074649645550405	gene:ENSG00000034152/gene:ENSG00000050820/gene:ENSG00000061273/gene:ENSG00000073060/gene:ENSG00000077782/gene:ENSG00000104522/gene:ENSG00000105220/gene:ENSG00000112715/gene:ENSG00000124181/gene:ENSG00000136238/gene:ENSG00000140992/gene:ENSG00000161671/gene:ENSG00000163874/gene:ENSG00000172270/gene:ENSG00000174951/gene:ENSG00000249915	16
GO:0030834	regulation of actin filament depolymerization	0.00622876557191393	58/19214	0.00262831556704181	0.0829813685107929	0.074649645550405	gene:ENSG00000042493/gene:ENSG00000071127/gene:ENSG00000077549/gene:ENSG00000100106/gene:ENSG00000115306/gene:ENSG00000159753/gene:ENSG00000163157/gene:ENSG00000177731/gene:ENSG00000197321/gene:ENSG00000197694/gene:ENSG00000241360	11
GO:0051653	spindle localization	0.00622876557191393	58/19214	0.00262831556704181	0.0829813685107929	0.074649645550405	gene:ENSG00000073350/gene:ENSG00000076382/gene:ENSG00000100345/gene:ENSG00000108424/gene:ENSG00000115163/gene:ENSG00000116584/gene:ENSG00000131899/gene:ENSG00000136861/gene:ENSG00000137497/gene:ENSG00000197102/gene:ENSG00000197386	11
GO:0042058	regulation of epidermal growth factor receptor signaling pathway	0.00792751981879955	84/19214	0.00265944975602663	0.0831075831205314	0.0747631876147184	gene:ENSG00000013364/gene:ENSG00000061938/gene:ENSG00000063245/gene:ENSG00000070159/gene:ENSG00000070423/gene:ENSG00000077044/gene:ENSG00000127527/gene:ENSG00000127946/gene:ENSG00000129667/gene:ENSG00000130787/gene:ENSG00000185359/gene:ENSG00000186635/gene:ENSG00000197114/gene:ENSG00000273154	14
GO:0043543	protein acylation	0.0158550396375991	221/19214	0.00266137093518924	0.0831075831205314	0.0747631876147184	gene:ENSG00000005339/gene:ENSG00000043143/gene:ENSG00000063176/gene:ENSG00000099904/gene:ENSG00000099956/gene:ENSG00000100425/gene:ENSG00000101189/gene:ENSG00000105270/gene:ENSG00000110583/gene:ENSG00000120071/gene:ENSG00000122390/gene:ENSG00000124422/gene:ENSG00000156983/gene:ENSG00000159692/gene:ENSG00000160305/gene:ENSG00000160446/gene:ENSG00000162302/gene:ENSG00000168395/gene:ENSG00000172977/…	28
GO:0001667	ameboidal-type cell migration	0.0254813137032843	405/19214	0.00267050290585499	0.0831075831205314	0.0747631876147184	gene:ENSG00000004399/gene:ENSG00000005884/gene:ENSG00000034152/gene:ENSG00000050820/gene:ENSG00000058668/gene:ENSG00000061273/gene:ENSG00000073060/gene:ENSG00000076201/gene:ENSG00000077782/gene:ENSG00000089159/gene:ENSG00000089820/gene:ENSG00000100034/gene:ENSG00000100146/gene:ENSG00000100345/gene:ENSG00000104522/gene:ENSG00000105220/gene:ENSG00000105429/gene:ENSG00000112658/gene:ENSG00000112715/…	45
GO:0009898	cytoplasmic side of plasma membrane	0.0130237825594564	170/19214	0.00267974230064775	0.0831075831205314	0.0747631876147184	gene:ENSG00000061938/gene:ENSG00000069424/gene:ENSG00000070159/gene:ENSG00000088256/gene:ENSG00000089351/gene:ENSG00000092098/gene:ENSG00000100345/gene:ENSG00000101188/gene:ENSG00000104365/gene:ENSG00000108819/gene:ENSG00000111664/gene:ENSG00000126934/gene:ENSG00000127191/gene:ENSG00000127946/gene:ENSG00000130703/gene:ENSG00000131323/gene:ENSG00000136238/gene:ENSG00000159753/gene:ENSG00000169398/…	23
GO:0031331	positive regulation of cellular catabolic process	0.0226500566251416	350/19214	0.00272132739473156	0.08402547889724	0.0755889223020729	gene:ENSG00000005007/gene:ENSG00000006025/gene:ENSG00000009950/gene:ENSG00000079999/gene:ENSG00000088247/gene:ENSG00000100354/gene:ENSG00000103126/gene:ENSG00000103197/gene:ENSG00000104969/gene:ENSG00000105325/gene:ENSG00000105373/gene:ENSG00000105401/gene:ENSG00000105723/gene:ENSG00000107331/gene:ENSG00000107404/gene:ENSG00000110090/gene:ENSG00000110497/gene:ENSG00000110931/gene:ENSG00000116688/…	40
GO:0043244	regulation of protein-containing complex disassembly	0.00962627406568516	112/19214	0.00278598835535344	0.085644703432773	0.0770455690146219	gene:ENSG00000005007/gene:ENSG00000042493/gene:ENSG00000071127/gene:ENSG00000077549/gene:ENSG00000081692/gene:ENSG00000100106/gene:ENSG00000115306/gene:ENSG00000116584/gene:ENSG00000130479/gene:ENSG00000130559/gene:ENSG00000159753/gene:ENSG00000163157/gene:ENSG00000166780/gene:ENSG00000177731/gene:ENSG00000197321/gene:ENSG00000197694/gene:ENSG00000241360	17
GO:0051090	regulation of DNA-binding transcription factor activity	0.0254813137032843	406/19214	0.00279923200381996	0.085676057269756	0.0770737747776676	gene:ENSG00000068024/gene:ENSG00000071564/gene:ENSG00000079999/gene:ENSG00000088888/gene:ENSG00000092098/gene:ENSG00000099956/gene:ENSG00000104365/gene:ENSG00000104375/gene:ENSG00000105229/gene:ENSG00000105298/gene:ENSG00000105662/gene:ENSG00000106245/gene:ENSG00000107882/gene:ENSG00000112658/gene:ENSG00000112715/gene:ENSG00000116584/gene:ENSG00000127191/gene:ENSG00000127616/gene:ENSG00000131323/…	45
GO:0010639	negative regulation of organelle organization	0.0266138165345413	429/19214	0.0028755081986673	0.0871397030835148	0.0783904636099832	gene:ENSG00000002822/gene:ENSG00000042493/gene:ENSG00000063176/gene:ENSG00000077549/gene:ENSG00000084112/gene:ENSG00000088305/gene:ENSG00000099956/gene:ENSG00000100106/gene:ENSG00000100151/gene:ENSG00000103197/gene:ENSG00000104880/gene:ENSG00000105270/gene:ENSG00000109111/gene:ENSG00000113141/gene:ENSG00000113648/gene:ENSG00000115306/gene:ENSG00000116584/gene:ENSG00000126215/gene:ENSG00000130559/…	47
GO:0006626	protein targeting to mitochondrion	0.00906002265005663	103/19214	0.00288435028040739	0.0871397030835148	0.0783904636099832	gene:ENSG00000015475/gene:ENSG00000055483/gene:ENSG00000072310/gene:ENSG00000092098/gene:ENSG00000099800/gene:ENSG00000100347/gene:ENSG00000104980/gene:ENSG00000105197/gene:ENSG00000105723/gene:ENSG00000110711/gene:ENSG00000116688/gene:ENSG00000130204/gene:ENSG00000164877/gene:ENSG00000165688/gene:ENSG00000173210/gene:ENSG00000214253	16
GO:1904813	ficolin-1-rich granule lumen	0.00906002265005663	103/19214	0.00288435028040739	0.0871397030835148	0.0783904636099832	gene:ENSG00000013364/gene:ENSG00000101210/gene:ENSG00000103187/gene:ENSG00000105220/gene:ENSG00000106244/gene:ENSG00000108344/gene:ENSG00000108424/gene:ENSG00000115073/gene:ENSG00000131473/gene:ENSG00000136279/gene:ENSG00000141959/gene:ENSG00000164733/gene:ENSG00000167658/gene:ENSG00000169919/gene:ENSG00000173801/gene:ENSG00000249240	16
GO:0008013	beta-catenin binding	0.00849377123442809	94/19214	0.00295201633456023	0.0880616932128054	0.0792198815575019	gene:ENSG00000081059/gene:ENSG00000089159/gene:ENSG00000099381/gene:ENSG00000099834/gene:ENSG00000103126/gene:ENSG00000105723/gene:ENSG00000107404/gene:ENSG00000107882/gene:ENSG00000109062/gene:ENSG00000142453/gene:ENSG00000148737/gene:ENSG00000151208/gene:ENSG00000166949/gene:ENSG00000168646/gene:ENSG00000186174	15
GO:0031528	microvillus membrane	0.00339750849377123	21/19214	0.00297768887022897	0.0880616932128054	0.0792198815575019	gene:ENSG00000073060/gene:ENSG00000074276/gene:ENSG00000099834/gene:ENSG00000103257/gene:ENSG00000128567/gene:ENSG00000131389	6
GO:0035267	NuA4 histone acetyltransferase complex	0.00339750849377123	21/19214	0.00297768887022897	0.0880616932128054	0.0792198815575019	gene:ENSG00000101189/gene:ENSG00000172977/gene:ENSG00000175792/gene:ENSG00000178028/gene:ENSG00000183495/gene:ENSG00000196367	6
GO:0043189	H4/H2A histone acetyltransferase complex	0.00339750849377123	21/19214	0.00297768887022897	0.0880616932128054	0.0792198815575019	gene:ENSG00000101189/gene:ENSG00000172977/gene:ENSG00000175792/gene:ENSG00000178028/gene:ENSG00000183495/gene:ENSG00000196367	6
GO:0051457	maintenance of protein location in nucleus	0.00339750849377123	21/19214	0.00297768887022897	0.0880616932128054	0.0792198815575019	gene:ENSG00000069399/gene:ENSG00000100242/gene:ENSG00000148337/gene:ENSG00000164828/gene:ENSG00000172687/gene:ENSG00000250479	6
GO:0031571	mitotic G1 DNA damage checkpoint signaling	0.00622876557191393	59/19214	0.00302382641024348	0.0890504172663722	0.0801093330267955	gene:ENSG00000075218/gene:ENSG00000078304/gene:ENSG00000088038/gene:ENSG00000116017/gene:ENSG00000124762/gene:ENSG00000126457/gene:ENSG00000131152/gene:ENSG00000142453/gene:ENSG00000149091/gene:ENSG00000149115/gene:ENSG00000198176	11
GO:0010976	positive regulation of neuron projection development	0.0186862967157418	276/19214	0.00303920942528064	0.0891289492125189	0.0801799799930898	gene:ENSG00000004399/gene:ENSG00000005884/gene:ENSG00000011304/gene:ENSG00000044090/gene:ENSG00000103319/gene:ENSG00000104897/gene:ENSG00000105429/gene:ENSG00000105662/gene:ENSG00000106683/gene:ENSG00000107404/gene:ENSG00000110047/gene:ENSG00000112658/gene:ENSG00000114554/gene:ENSG00000115694/gene:ENSG00000117385/gene:ENSG00000118046/gene:ENSG00000126934/gene:ENSG00000130477/gene:ENSG00000130827/…	33
GO:0034451	centriolar satellite	0.00962627406568516	113/19214	0.00306380090374805	0.0894757522265421	0.0804919623396967	gene:ENSG00000013810/gene:ENSG00000075702/gene:ENSG00000076382/gene:ENSG00000079999/gene:ENSG00000099849/gene:ENSG00000110583/gene:ENSG00000112877/gene:ENSG00000119408/gene:ENSG00000126391/gene:ENSG00000128567/gene:ENSG00000141577/gene:ENSG00000160299/gene:ENSG00000171219/gene:ENSG00000176155/gene:ENSG00000177731/gene:ENSG00000179262/gene:ENSG00000182473	17
GO:0000075	cell cycle checkpoint signaling	0.0152887882219706	213/19214	0.00311483843037855	0.0902764040863389	0.0812122249554587	gene:ENSG00000002822/gene:ENSG00000075218/gene:ENSG00000078304/gene:ENSG00000088038/gene:ENSG00000093009/gene:ENSG00000104885/gene:ENSG00000105325/gene:ENSG00000105373/gene:ENSG00000110107/gene:ENSG00000113141/gene:ENSG00000116017/gene:ENSG00000124762/gene:ENSG00000126215/gene:ENSG00000126457/gene:ENSG00000131152/gene:ENSG00000136861/gene:ENSG00000140534/gene:ENSG00000142453/gene:ENSG00000149091/…	27
GO:0043021	ribonucleoprotein complex binding	0.0118912797281993	152/19214	0.00311697671406677	0.0902764040863389	0.0812122249554587	gene:ENSG00000058262/gene:ENSG00000082516/gene:ENSG00000089154/gene:ENSG00000099958/gene:ENSG00000100029/gene:ENSG00000100883/gene:ENSG00000104852/gene:ENSG00000105197/gene:ENSG00000124571/gene:ENSG00000125912/gene:ENSG00000132394/gene:ENSG00000132478/gene:ENSG00000132600/gene:ENSG00000137818/gene:ENSG00000163874/gene:ENSG00000167658/gene:ENSG00000167962/gene:ENSG00000168924/gene:ENSG00000175216/…	21
GO:0043039	tRNA aminoacylation	0.00566251415628539	51/19214	0.00314425880773219	0.0906918106312549	0.0815859227130857	gene:ENSG00000090861/gene:ENSG00000104835/gene:ENSG00000110619/gene:ENSG00000134684/gene:ENSG00000134905/gene:ENSG00000137411/gene:ENSG00000137513/gene:ENSG00000140105/gene:ENSG00000166986/gene:ENSG00000204394	10
GO:0035615	clathrin adaptor activity	0.0028312570781427	15/19214	0.00318759267471896	0.0910950744756598	0.0819486969549229	gene:ENSG00000072958/gene:ENSG00000127946/gene:ENSG00000129354/gene:ENSG00000130787/gene:ENSG00000183020	5
GO:0098748	cargo adaptor activity	0.0028312570781427	15/19214	0.00318759267471896	0.0910950744756598	0.0819486969549229	gene:ENSG00000072958/gene:ENSG00000127946/gene:ENSG00000129354/gene:ENSG00000130787/gene:ENSG00000183020	5
GO:0031109	microtubule polymerization or depolymerization	0.0101925254813137	123/19214	0.00319723046383397	0.0910950744756598	0.0819486969549229	gene:ENSG00000077549/gene:ENSG00000105270/gene:ENSG00000108262/gene:ENSG00000116584/gene:ENSG00000128159/gene:ENSG00000130479/gene:ENSG00000130559/gene:ENSG00000136238/gene:ENSG00000136861/gene:ENSG00000137497/gene:ENSG00000141551/gene:ENSG00000141556/gene:ENSG00000166780/gene:ENSG00000167110/gene:ENSG00000175216/gene:ENSG00000176155/gene:ENSG00000186185/gene:ENSG00000275835	18
GO:0006890	retrograde vesicle-mediated transport, Golgi to endoplasmic reticulum	0.00792751981879955	86/19214	0.00332445670368885	0.0940368695859538	0.0845951218838731	gene:ENSG00000053501/gene:ENSG00000066735/gene:ENSG00000079616/gene:ENSG00000100151/gene:ENSG00000101199/gene:ENSG00000103051/gene:ENSG00000105402/gene:ENSG00000105669/gene:ENSG00000107862/gene:ENSG00000126214/gene:ENSG00000129250/gene:ENSG00000142186/gene:ENSG00000181789/gene:ENSG00000197386	14
GO:0045666	positive regulation of neuron differentiation	0.0226500566251416	354/19214	0.0033273139759333	0.0940368695859538	0.0845951218838731	gene:ENSG00000004399/gene:ENSG00000005884/gene:ENSG00000011304/gene:ENSG00000044090/gene:ENSG00000071564/gene:ENSG00000077782/gene:ENSG00000088305/gene:ENSG00000103319/gene:ENSG00000104897/gene:ENSG00000105429/gene:ENSG00000105662/gene:ENSG00000106683/gene:ENSG00000107404/gene:ENSG00000110047/gene:ENSG00000110107/gene:ENSG00000112658/gene:ENSG00000114554/gene:ENSG00000115694/gene:ENSG00000116584/…	40
GO:0010634	positive regulation of epithelial cell migration	0.0113250283125708	143/19214	0.0033467945768468	0.0942028031639422	0.084744394943646	gene:ENSG00000005884/gene:ENSG00000034152/gene:ENSG00000050820/gene:ENSG00000061273/gene:ENSG00000073060/gene:ENSG00000077782/gene:ENSG00000100034/gene:ENSG00000104522/gene:ENSG00000105220/gene:ENSG00000112715/gene:ENSG00000124181/gene:ENSG00000132698/gene:ENSG00000136238/gene:ENSG00000140992/gene:ENSG00000144711/gene:ENSG00000161671/gene:ENSG00000163874/gene:ENSG00000172270/gene:ENSG00000174951/…	20
GO:0030518	intracellular steroid hormone receptor signaling pathway	0.00962627406568516	114/19214	0.00336419175593809	0.0942028031639422	0.084744394943646	gene:ENSG00000011485/gene:ENSG00000100320/gene:ENSG00000103126/gene:ENSG00000106245/gene:ENSG00000108175/gene:ENSG00000117713/gene:ENSG00000123064/gene:ENSG00000123143/gene:ENSG00000127616/gene:ENSG00000130254/gene:ENSG00000142453/gene:ENSG00000159216/gene:ENSG00000160633/gene:ENSG00000167085/gene:ENSG00000179094/gene:ENSG00000196498/gene:ENSG00000269858	17
GO:1900180	regulation of protein localization to nucleus	0.0124575311438279	163/19214	0.00337350600572828	0.0942028031639422	0.084744394943646	gene:ENSG00000008710/gene:ENSG00000068654/gene:ENSG00000075218/gene:ENSG00000079999/gene:ENSG00000086589/gene:ENSG00000088888/gene:ENSG00000105647/gene:ENSG00000107816/gene:ENSG00000107882/gene:ENSG00000115306/gene:ENSG00000118046/gene:ENSG00000130726/gene:ENSG00000160789/gene:ENSG00000163874/gene:ENSG00000166197/gene:ENSG00000171206/gene:ENSG00000172057/gene:ENSG00000173801/gene:ENSG00000178028/…	22
GO:0022618	ribonucleoprotein complex assembly	0.0169875424688562	246/19214	0.0034199096427975	0.0951196297078082	0.0855691677542064	gene:ENSG00000053372/gene:ENSG00000061936/gene:ENSG00000073536/gene:ENSG00000076924/gene:ENSG00000082516/gene:ENSG00000099995/gene:ENSG00000100129/gene:ENSG00000104897/gene:ENSG00000105248/gene:ENSG00000105373/gene:ENSG00000106263/gene:ENSG00000110107/gene:ENSG00000123908/gene:ENSG00000130520/gene:ENSG00000130810/gene:ENSG00000131653/gene:ENSG00000132600/gene:ENSG00000144791/gene:ENSG00000150990/…	30
GO:0044783	mitotic G1 DNA damage checkpoint signaling	0.00622876557191393	60/19214	0.00346579422310864	0.0956368177549939	0.0860344276685485	gene:ENSG00000075218/gene:ENSG00000078304/gene:ENSG00000088038/gene:ENSG00000116017/gene:ENSG00000124762/gene:ENSG00000126457/gene:ENSG00000131152/gene:ENSG00000142453/gene:ENSG00000149091/gene:ENSG00000149115/gene:ENSG00000198176	11
GO:0044819	mitotic G1/S transition checkpoint signaling	0.00622876557191393	60/19214	0.00346579422310864	0.0956368177549939	0.0860344276685485	gene:ENSG00000075218/gene:ENSG00000078304/gene:ENSG00000088038/gene:ENSG00000116017/gene:ENSG00000124762/gene:ENSG00000126457/gene:ENSG00000131152/gene:ENSG00000142453/gene:ENSG00000149091/gene:ENSG00000149115/gene:ENSG00000198176	11
GO:0043038	amino acid activation	0.00566251415628539	52/19214	0.00364572793723382	0.0998443266079363	0.0898194826773905	gene:ENSG00000090861/gene:ENSG00000104835/gene:ENSG00000110619/gene:ENSG00000134684/gene:ENSG00000134905/gene:ENSG00000137411/gene:ENSG00000137513/gene:ENSG00000140105/gene:ENSG00000166986/gene:ENSG00000204394	10
GO:0016328	lateral plasma membrane	0.00679501698754247	69/19214	0.00364694069449638	0.0998443266079363	0.0898194826773905	gene:ENSG00000008710/gene:ENSG00000103126/gene:ENSG00000106404/gene:ENSG00000107404/gene:ENSG00000137497/gene:ENSG00000141526/gene:ENSG00000141556/gene:ENSG00000172270/gene:ENSG00000173801/gene:ENSG00000183856/gene:ENSG00000197694/gene:ENSG00000197879	12
GO:0030100	regulation of endocytosis	0.0175537938844847	258/19214	0.0037029158327516	0.0998443266079363	0.0898194826773905	gene:ENSG00000025434/gene:ENSG00000061938/gene:ENSG00000064687/gene:ENSG00000073060/gene:ENSG00000077044/gene:ENSG00000100151/gene:ENSG00000100266/gene:ENSG00000101199/gene:ENSG00000103197/gene:ENSG00000103319/gene:ENSG00000105270/gene:ENSG00000106366/gene:ENSG00000107331/gene:ENSG00000108774/gene:ENSG00000112715/gene:ENSG00000127946/gene:ENSG00000130787/gene:ENSG00000136717/gene:ENSG00000141480/…	31
GO:0003727	single-stranded RNA binding	0.00792751981879955	87/19214	0.00370461624879025	0.0998443266079363	0.0898194826773905	gene:ENSG00000011304/gene:ENSG00000063244/gene:ENSG00000071626/gene:ENSG00000079785/gene:ENSG00000090621/gene:ENSG00000121774/gene:ENSG00000123908/gene:ENSG00000129351/gene:ENSG00000141570/gene:ENSG00000153944/gene:ENSG00000183741/gene:ENSG00000187778/gene:ENSG00000196365/gene:ENSG00000213523	14
GO:0032432	actin filament bundle	0.00736126840317101	78/19214	0.00371762021408458	0.0998443266079363	0.0898194826773905	gene:ENSG00000075618/gene:ENSG00000089159/gene:ENSG00000100345/gene:ENSG00000105738/gene:ENSG00000130402/gene:ENSG00000133026/gene:ENSG00000164078/gene:ENSG00000164877/gene:ENSG00000167460/gene:ENSG00000173210/gene:ENSG00000183386/gene:ENSG00000184640/gene:ENSG00000196923	13
GO:0070507	regulation of microtubule cytoskeleton organization	0.0141562853907135	195/19214	0.00373576440848249	0.0998443266079363	0.0898194826773905	gene:ENSG00000008710/gene:ENSG00000013810/gene:ENSG00000019144/gene:ENSG00000076382/gene:ENSG00000077549/gene:ENSG00000099849/gene:ENSG00000105270/gene:ENSG00000108262/gene:ENSG00000116127/gene:ENSG00000116584/gene:ENSG00000126215/gene:ENSG00000130479/gene:ENSG00000130559/gene:ENSG00000131165/gene:ENSG00000136238/gene:ENSG00000136861/gene:ENSG00000137497/gene:ENSG00000141556/gene:ENSG00000141577/…	25
GO:0050657	nucleic acid transport	0.0152887882219706	216/19214	0.00378402121553381	0.0998443266079363	0.0898194826773905	gene:ENSG00000005007/gene:ENSG00000011243/gene:ENSG00000013364/gene:ENSG00000014164/gene:ENSG00000063244/gene:ENSG00000071894/gene:ENSG00000088247/gene:ENSG00000100227/gene:ENSG00000102898/gene:ENSG00000108559/gene:ENSG00000109111/gene:ENSG00000119720/gene:ENSG00000121774/gene:ENSG00000122068/gene:ENSG00000124571/gene:ENSG00000125450/gene:ENSG00000125755/gene:ENSG00000132182/gene:ENSG00000140829/…	27
GO:0050658	RNA transport	0.0152887882219706	216/19214	0.00378402121553381	0.0998443266079363	0.0898194826773905	gene:ENSG00000005007/gene:ENSG00000011243/gene:ENSG00000013364/gene:ENSG00000014164/gene:ENSG00000063244/gene:ENSG00000071894/gene:ENSG00000088247/gene:ENSG00000100227/gene:ENSG00000102898/gene:ENSG00000108559/gene:ENSG00000109111/gene:ENSG00000119720/gene:ENSG00000121774/gene:ENSG00000122068/gene:ENSG00000124571/gene:ENSG00000125450/gene:ENSG00000125755/gene:ENSG00000132182/gene:ENSG00000140829/…	27
GO:0018022	peptidyl-lysine methylation	0.0101925254813137	125/19214	0.00381276153988096	0.0998443266079363	0.0898194826773905	gene:ENSG00000088305/gene:ENSG00000099381/gene:ENSG00000099956/gene:ENSG00000100304/gene:ENSG00000104885/gene:ENSG00000109111/gene:ENSG00000109685/gene:ENSG00000113648/gene:ENSG00000119403/gene:ENSG00000130816/gene:ENSG00000160789/gene:ENSG00000181090/gene:ENSG00000183955/gene:ENSG00000187605/gene:ENSG00000196363/gene:ENSG00000198026/gene:ENSG00000204371/gene:ENSG00000272333	18
GO:0000466	maturation of 5.8S rRNA from tricistronic rRNA transcript (SSU-rRNA, 5.8S rRNA, LSU-rRNA)	0.00339750849377123	22/19214	0.00384713030273498	0.0998443266079363	0.0898194826773905	gene:ENSG00000087269/gene:ENSG00000100029/gene:ENSG00000108592/gene:ENSG00000129347/gene:ENSG00000142207/gene:ENSG00000261236	6
GO:0006735	NADH regeneration	0.00339750849377123	22/19214	0.00384713030273498	0.0998443266079363	0.0898194826773905	gene:ENSG00000067057/gene:ENSG00000074800/gene:ENSG00000105220/gene:ENSG00000141568/gene:ENSG00000141959/gene:ENSG00000164916	6
GO:0061621	canonical glycolysis	0.00339750849377123	22/19214	0.00384713030273498	0.0998443266079363	0.0898194826773905	gene:ENSG00000067057/gene:ENSG00000074800/gene:ENSG00000105220/gene:ENSG00000141568/gene:ENSG00000141959/gene:ENSG00000164916	6
GO:0061718	glucose catabolic process to pyruvate	0.00339750849377123	22/19214	0.00384713030273498	0.0998443266079363	0.0898194826773905	gene:ENSG00000067057/gene:ENSG00000074800/gene:ENSG00000105220/gene:ENSG00000141568/gene:ENSG00000141959/gene:ENSG00000164916	6
GO:0034249	negative regulation of cellular amide metabolic process	0.0169875424688562	248/19214	0.0038532087936692	0.0998443266079363	0.0898194826773905	gene:ENSG00000005007/gene:ENSG00000064687/gene:ENSG00000066044/gene:ENSG00000088247/gene:ENSG00000100354/gene:ENSG00000100982/gene:ENSG00000104852/gene:ENSG00000108559/gene:ENSG00000123908/gene:ENSG00000124571/gene:ENSG00000125447/gene:ENSG00000125450/gene:ENSG00000126934/gene:ENSG00000128191/gene:ENSG00000129351/gene:ENSG00000129474/gene:ENSG00000132182/gene:ENSG00000132478/gene:ENSG00000136717/…	30
GO:0008187	poly-pyrimidine tract binding	0.00396375990939977	29/19214	0.0038635607543433	0.0998443266079363	0.0898194826773905	gene:ENSG00000011304/gene:ENSG00000063244/gene:ENSG00000071626/gene:ENSG00000090621/gene:ENSG00000121774/gene:ENSG00000153944/gene:ENSG00000187778	7
GO:0018126	protein hydroxylation	0.00396375990939977	29/19214	0.0038635607543433	0.0998443266079363	0.0898194826773905	gene:ENSG00000081692/gene:ENSG00000083444/gene:ENSG00000106397/gene:ENSG00000117385/gene:ENSG00000141756/gene:ENSG00000185624/gene:ENSG00000269858	7
GO:0016853	isomerase activity	0.0130237825594564	175/19214	0.00387468352651715	0.0998443266079363	0.0898194826773905	gene:ENSG00000037757/gene:ENSG00000100023/gene:ENSG00000100038/gene:ENSG00000100605/gene:ENSG00000104522/gene:ENSG00000104823/gene:ENSG00000105220/gene:ENSG00000105655/gene:ENSG00000110711/gene:ENSG00000119383/gene:ENSG00000134285/gene:ENSG00000140650/gene:ENSG00000141756/gene:ENSG00000148334/gene:ENSG00000155660/gene:ENSG00000160285/gene:ENSG00000165526/gene:ENSG00000165661/gene:ENSG00000167969/…	23
GO:0031256	leading edge membrane	0.0130237825594564	175/19214	0.00387468352651715	0.0998443266079363	0.0898194826773905	gene:ENSG00000004399/gene:ENSG00000061676/gene:ENSG00000064687/gene:ENSG00000088992/gene:ENSG00000100266/gene:ENSG00000101210/gene:ENSG00000103335/gene:ENSG00000108819/gene:ENSG00000113645/gene:ENSG00000115306/gene:ENSG00000116584/gene:ENSG00000130787/gene:ENSG00000136238/gene:ENSG00000137076/gene:ENSG00000142627/gene:ENSG00000160191/gene:ENSG00000161638/gene:ENSG00000177106/gene:ENSG00000186111/…	23
GO:0034332	adherens junction organization	0.0107587768969422	135/19214	0.00389158717783493	0.0999125806939378	0.0898808837294437	gene:ENSG00000062038/gene:ENSG00000076201/gene:ENSG00000085733/gene:ENSG00000100034/gene:ENSG00000103653/gene:ENSG00000129474/gene:ENSG00000130202/gene:ENSG00000136238/gene:ENSG00000140992/gene:ENSG00000141556/gene:ENSG00000149930/gene:ENSG00000151208/gene:ENSG00000163362/gene:ENSG00000166949/gene:ENSG00000167657/gene:ENSG00000169398/gene:ENSG00000173801/gene:ENSG00000186111/gene:ENSG00000186716	19
GO:0046835	carbohydrate phosphorylation	0.00226500566251416	10/19214	0.00400892304242904	0.102170681793447	0.0919122607688985	gene:ENSG00000100605/gene:ENSG00000127080/gene:ENSG00000149476/gene:ENSG00000157353	4
GO:1901838	positive regulation of transcription of nucleolar large rRNA by RNA polymerase I	0.00226500566251416	10/19214	0.00400892304242904	0.102170681793447	0.0919122607688985	gene:ENSG00000099956/gene:ENSG00000127080/gene:ENSG00000127616/gene:ENSG00000166986	4
GO:0045216	cell-cell junction organization	0.0186862967157418	281/19214	0.00402327124768033	0.102170681793447	0.0919122607688985	gene:ENSG00000062038/gene:ENSG00000071127/gene:ENSG00000075618/gene:ENSG00000076201/gene:ENSG00000085733/gene:ENSG00000100034/gene:ENSG00000103653/gene:ENSG00000104365/gene:ENSG00000105289/gene:ENSG00000112658/gene:ENSG00000129474/gene:ENSG00000130202/gene:ENSG00000136238/gene:ENSG00000136280/gene:ENSG00000137076/gene:ENSG00000140859/gene:ENSG00000140992/gene:ENSG00000141556/gene:ENSG00000142627/…	33
GO:0071826	ribonucleoprotein complex subunit organization	0.0175537938844847	260/19214	0.00415502964850421	0.104735945181396	0.0942199595462318	gene:ENSG00000053372/gene:ENSG00000061936/gene:ENSG00000073536/gene:ENSG00000076924/gene:ENSG00000082516/gene:ENSG00000099995/gene:ENSG00000100129/gene:ENSG00000104897/gene:ENSG00000105248/gene:ENSG00000105373/gene:ENSG00000106263/gene:ENSG00000110107/gene:ENSG00000123908/gene:ENSG00000126214/gene:ENSG00000130520/gene:ENSG00000130810/gene:ENSG00000131653/gene:ENSG00000132600/gene:ENSG00000144791/…	31
GO:0000819	sister chromatid segregation	0.014722536806342	207/19214	0.00415622426778261	0.104735945181396	0.0942199595462318	gene:ENSG00000002822/gene:ENSG00000011243/gene:ENSG00000013810/gene:ENSG00000025770/gene:ENSG00000076382/gene:ENSG00000079616/gene:ENSG00000090273/gene:ENSG00000105127/gene:ENSG00000108424/gene:ENSG00000113141/gene:ENSG00000113648/gene:ENSG00000116213/gene:ENSG00000119408/gene:ENSG00000126215/gene:ENSG00000129933/gene:ENSG00000131165/gene:ENSG00000136861/gene:ENSG00000137497/gene:ENSG00000141552/…	26
GO:0051028	mRNA transport	0.0124575311438279	166/19214	0.00421660907261671	0.104735945181396	0.0942199595462318	gene:ENSG00000005007/gene:ENSG00000011243/gene:ENSG00000013364/gene:ENSG00000014164/gene:ENSG00000063244/gene:ENSG00000071894/gene:ENSG00000088247/gene:ENSG00000100227/gene:ENSG00000102898/gene:ENSG00000108559/gene:ENSG00000109111/gene:ENSG00000122068/gene:ENSG00000125450/gene:ENSG00000125755/gene:ENSG00000132182/gene:ENSG00000140829/gene:ENSG00000160917/gene:ENSG00000162231/gene:ENSG00000185730/…	22
GO:0051294	establishment of spindle orientation	0.00453001132502831	37/19214	0.00426743112568432	0.104735945181396	0.0942199595462318	gene:ENSG00000073350/gene:ENSG00000076382/gene:ENSG00000115163/gene:ENSG00000116584/gene:ENSG00000131899/gene:ENSG00000136861/gene:ENSG00000137497/gene:ENSG00000197386	8
GO:0007050	regulation of cell cycle	0.0152887882219706	218/19214	0.0042943938068329	0.104735945181396	0.0942199595462318	gene:ENSG00000008710/gene:ENSG00000009950/gene:ENSG00000075218/gene:ENSG00000078304/gene:ENSG00000088038/gene:ENSG00000100359/gene:ENSG00000104973/gene:ENSG00000108819/gene:ENSG00000116017/gene:ENSG00000116809/gene:ENSG00000118046/gene:ENSG00000124762/gene:ENSG00000125347/gene:ENSG00000126457/gene:ENSG00000132382/gene:ENSG00000136717/gene:ENSG00000141564/gene:ENSG00000142453/gene:ENSG00000148737/…	27
GO:0051236	establishment of RNA localization	0.0152887882219706	218/19214	0.0042943938068329	0.104735945181396	0.0942199595462318	gene:ENSG00000005007/gene:ENSG00000011243/gene:ENSG00000013364/gene:ENSG00000014164/gene:ENSG00000063244/gene:ENSG00000071894/gene:ENSG00000088247/gene:ENSG00000100227/gene:ENSG00000102898/gene:ENSG00000108559/gene:ENSG00000109111/gene:ENSG00000119720/gene:ENSG00000121774/gene:ENSG00000122068/gene:ENSG00000124571/gene:ENSG00000125450/gene:ENSG00000125755/gene:ENSG00000132182/gene:ENSG00000140829/…	27
GO:0018024	histone-lysine N-methyltransferase activity	0.00509626274065685	45/19214	0.004340788884879	0.104735945181396	0.0942199595462318	gene:ENSG00000099381/gene:ENSG00000104885/gene:ENSG00000109685/gene:ENSG00000135632/gene:ENSG00000181090/gene:ENSG00000183955/gene:ENSG00000196363/gene:ENSG00000204371/gene:ENSG00000272333	9
GO:0035329	hippo signaling	0.00509626274065685	45/19214	0.004340788884879	0.104735945181396	0.0942199595462318	gene:ENSG00000034152/gene:ENSG00000104375/gene:ENSG00000113645/gene:ENSG00000129474/gene:ENSG00000144791/gene:ENSG00000151208/gene:ENSG00000162105/gene:ENSG00000186575/gene:ENSG00000197905	9
GO:0042059	negative regulation of epidermal growth factor receptor signaling pathway	0.00509626274065685	45/19214	0.004340788884879	0.104735945181396	0.0942199595462318	gene:ENSG00000013364/gene:ENSG00000061938/gene:ENSG00000063245/gene:ENSG00000070159/gene:ENSG00000070423/gene:ENSG00000127527/gene:ENSG00000185359/gene:ENSG00000197114/gene:ENSG00000273154	9
GO:0044003	modulation by symbiont of host process	0.00509626274065685	45/19214	0.004340788884879	0.104735945181396	0.0942199595462318	gene:ENSG00000074800/gene:ENSG00000108424/gene:ENSG00000145901/gene:ENSG00000160917/gene:ENSG00000163874/gene:ENSG00000173402/gene:ENSG00000173821/gene:ENSG00000180900/gene:ENSG00000185359	9
GO:0051693	actin filament capping	0.00509626274065685	45/19214	0.004340788884879	0.104735945181396	0.0942199595462318	gene:ENSG00000042493/gene:ENSG00000077549/gene:ENSG00000100106/gene:ENSG00000115306/gene:ENSG00000159753/gene:ENSG00000163157/gene:ENSG00000177731/gene:ENSG00000197321/gene:ENSG00000197694	9
GO:1902562	H4 histone acetyltransferase complex	0.00509626274065685	45/19214	0.004340788884879	0.104735945181396	0.0942199595462318	gene:ENSG00000101189/gene:ENSG00000120071/gene:ENSG00000172977/gene:ENSG00000175792/gene:ENSG00000178028/gene:ENSG00000183495/gene:ENSG00000187778/gene:ENSG00000196363/gene:ENSG00000196367	9
GO:0070742	C2H2 zinc finger domain binding	0.0028312570781427	16/19214	0.00436337508816773	0.104735945181396	0.0942199595462318	gene:ENSG00000063244/gene:ENSG00000070476/gene:ENSG00000167978/gene:ENSG00000181090/gene:ENSG00000204371	5
GO:0071004	U2-type prespliceosome	0.0028312570781427	16/19214	0.00436337508816773	0.104735945181396	0.0942199595462318	gene:ENSG00000063244/gene:ENSG00000099995/gene:ENSG00000104852/gene:ENSG00000104897/gene:ENSG00000130332	5
GO:0071010	prespliceosome	0.0028312570781427	16/19214	0.00436337508816773	0.104735945181396	0.0942199595462318	gene:ENSG00000063244/gene:ENSG00000099995/gene:ENSG00000104852/gene:ENSG00000104897/gene:ENSG00000130332	5
GO:0071565	nBAF complex	0.0028312570781427	16/19214	0.00436337508816773	0.104735945181396	0.0942199595462318	gene:ENSG00000099956/gene:ENSG00000117713/gene:ENSG00000127616/gene:ENSG00000181852/gene:ENSG00000184402	5
GO:0043401	steroid hormone mediated signaling pathway	0.00962627406568516	117/19214	0.00441470763999564	0.105273180338932	0.0947032537459658	gene:ENSG00000011485/gene:ENSG00000100320/gene:ENSG00000103126/gene:ENSG00000106245/gene:ENSG00000108175/gene:ENSG00000117713/gene:ENSG00000123064/gene:ENSG00000123143/gene:ENSG00000127616/gene:ENSG00000130254/gene:ENSG00000142453/gene:ENSG00000159216/gene:ENSG00000160633/gene:ENSG00000167085/gene:ENSG00000179094/gene:ENSG00000196498/gene:ENSG00000269858	17
GO:0030117	membrane coat	0.00849377123442809	98/19214	0.00443081583677912	0.105273180338932	0.0947032537459658	gene:ENSG00000063245/gene:ENSG00000065000/gene:ENSG00000072958/gene:ENSG00000100280/gene:ENSG00000105669/gene:ENSG00000114650/gene:ENSG00000127527/gene:ENSG00000129354/gene:ENSG00000142186/gene:ENSG00000181789/gene:ENSG00000183020/gene:ENSG00000197081/gene:ENSG00000221838/gene:ENSG00000242802/gene:ENSG00000249915	15
GO:0048475	coated membrane	0.00849377123442809	98/19214	0.00443081583677912	0.105273180338932	0.0947032537459658	gene:ENSG00000063245/gene:ENSG00000065000/gene:ENSG00000072958/gene:ENSG00000100280/gene:ENSG00000105669/gene:ENSG00000114650/gene:ENSG00000127527/gene:ENSG00000129354/gene:ENSG00000142186/gene:ENSG00000181789/gene:ENSG00000183020/gene:ENSG00000197081/gene:ENSG00000221838/gene:ENSG00000242802/gene:ENSG00000249915	15
GO:0072175	epithelial tube formation	0.0101925254813137	127/19214	0.00452310862978897	0.107102933737131	0.0963492912248788	gene:ENSG00000075275/gene:ENSG00000089094/gene:ENSG00000103197/gene:ENSG00000104375/gene:ENSG00000107404/gene:ENSG00000107882/gene:ENSG00000128567/gene:ENSG00000131759/gene:ENSG00000138002/gene:ENSG00000149418/gene:ENSG00000157933/gene:ENSG00000166145/gene:ENSG00000167642/gene:ENSG00000168758/gene:ENSG00000177030/gene:ENSG00000180900/gene:ENSG00000196576/gene:ENSG00000251322	18
GO:0006997	nucleus organization	0.0118912797281993	157/19214	0.00458064617552552	0.108100165132183	0.0972463958582238	gene:ENSG00000011243/gene:ENSG00000055483/gene:ENSG00000082641/gene:ENSG00000100242/gene:ENSG00000102898/gene:ENSG00000108424/gene:ENSG00000119408/gene:ENSG00000125450/gene:ENSG00000130202/gene:ENSG00000131165/gene:ENSG00000136717/gene:ENSG00000137497/gene:ENSG00000154222/gene:ENSG00000160789/gene:ENSG00000164828/gene:ENSG00000166197/gene:ENSG00000168066/gene:ENSG00000176915/gene:ENSG00000178093/…	21
GO:0006405	RNA export from nucleus	0.0113250283125708	147/19214	0.00459865483710174	0.108160979037739	0.097301103759235	gene:ENSG00000005007/gene:ENSG00000011243/gene:ENSG00000063244/gene:ENSG00000071894/gene:ENSG00000100227/gene:ENSG00000108559/gene:ENSG00000109111/gene:ENSG00000119720/gene:ENSG00000121774/gene:ENSG00000122068/gene:ENSG00000124571/gene:ENSG00000125450/gene:ENSG00000125755/gene:ENSG00000132182/gene:ENSG00000140829/gene:ENSG00000160917/gene:ENSG00000162231/gene:ENSG00000165271/gene:ENSG00000197694/…	20
GO:0006352	DNA-templated transcription, initiation	0.0175537938844847	262/19214	0.00465295077075637	0.109072013218165	0.0981206657871173	gene:ENSG00000005339/gene:ENSG00000007968/gene:ENSG00000008838/gene:ENSG00000025434/gene:ENSG00000061273/gene:ENSG00000068654/gene:ENSG00000077235/gene:ENSG00000099821/gene:ENSG00000099917/gene:ENSG00000099956/gene:ENSG00000100354/gene:ENSG00000103168/gene:ENSG00000104973/gene:ENSG00000105085/gene:ENSG00000112658/gene:ENSG00000126351/gene:ENSG00000126368/gene:ENSG00000127616/gene:ENSG00000130726/…	31
GO:0006007	glucose catabolic process	0.00396375990939977	30/19214	0.00473025859200756	0.110147450071033	0.099088123679403	gene:ENSG00000067057/gene:ENSG00000074800/gene:ENSG00000105220/gene:ENSG00000141568/gene:ENSG00000141959/gene:ENSG00000162337/gene:ENSG00000164916	7
GO:0010586	miRNA metabolic process	0.00396375990939977	30/19214	0.00473025859200756	0.110147450071033	0.099088123679403	gene:ENSG00000088247/gene:ENSG00000123908/gene:ENSG00000124571/gene:ENSG00000128191/gene:ENSG00000163874/gene:ENSG00000174775/gene:ENSG00000197157	7
GO:0001838	embryonic epithelial tube formation	0.00962627406568516	118/19214	0.00481951233886819	0.111854178752077	0.100623488706241	gene:ENSG00000075275/gene:ENSG00000089094/gene:ENSG00000103197/gene:ENSG00000104375/gene:ENSG00000107404/gene:ENSG00000107882/gene:ENSG00000131759/gene:ENSG00000138002/gene:ENSG00000149418/gene:ENSG00000157933/gene:ENSG00000166145/gene:ENSG00000167642/gene:ENSG00000168758/gene:ENSG00000177030/gene:ENSG00000180900/gene:ENSG00000196576/gene:ENSG00000251322	17
GO:0002011	morphogenesis of an epithelial sheet	0.00566251415628539	54/19214	0.00483762730058698	0.111904058580245	0.100668360363092	gene:ENSG00000067560/gene:ENSG00000105429/gene:ENSG00000107404/gene:ENSG00000112658/gene:ENSG00000129474/gene:ENSG00000159753/gene:ENSG00000161638/gene:ENSG00000169398/gene:ENSG00000173402/gene:ENSG00000204580	10
GO:0050662	obsolete coenzyme binding	0.0141562853907135	199/19214	0.00486983563662649	0.112278545977352	0.101005247449421	gene:ENSG00000067829/gene:ENSG00000073578/gene:ENSG00000097021/gene:ENSG00000099949/gene:ENSG00000105135/gene:ENSG00000105607/gene:ENSG00000105953/gene:ENSG00000111271/gene:ENSG00000124588/gene:ENSG00000127948/gene:ENSG00000133816/gene:ENSG00000137106/gene:ENSG00000137857/gene:ENSG00000141994/gene:ENSG00000159692/gene:ENSG00000163931/gene:ENSG00000169718/gene:ENSG00000172893/gene:ENSG00000175029/…	25
GO:0031061	negative regulation of histone methylation	0.00339750849377123	23/19214	0.00489120937481461	0.112401595108445	0.101115941864157	gene:ENSG00000088305/gene:ENSG00000099956/gene:ENSG00000109111/gene:ENSG00000113648/gene:ENSG00000130816/gene:ENSG00000196363	6
GO:0008360	regulation of cell shape	0.0113250283125708	148/19214	0.00496577329481289	0.113742173278901	0.10232191962824	gene:ENSG00000004399/gene:ENSG00000071127/gene:ENSG00000100345/gene:ENSG00000104880/gene:ENSG00000109062/gene:ENSG00000112715/gene:ENSG00000114554/gene:ENSG00000130827/gene:ENSG00000133026/gene:ENSG00000144791/gene:ENSG00000145555/gene:ENSG00000149798/gene:ENSG00000149930/gene:ENSG00000167657/gene:ENSG00000175866/gene:ENSG00000179604/gene:ENSG00000186635/gene:ENSG00000187764/gene:ENSG00000196576/…	20
GO:0043414	macromolecule methylation	0.0192525481313703	296/19214	0.00501020468167978	0.114386073660891	0.102901169358004	gene:ENSG00000005339/gene:ENSG00000067365/gene:ENSG00000088305/gene:ENSG00000099381/gene:ENSG00000099956/gene:ENSG00000100151/gene:ENSG00000100304/gene:ENSG00000100982/gene:ENSG00000104885/gene:ENSG00000105723/gene:ENSG00000108592/gene:ENSG00000109111/gene:ENSG00000109685/gene:ENSG00000113648/gene:ENSG00000117481/gene:ENSG00000119403/gene:ENSG00000126457/gene:ENSG00000129351/gene:ENSG00000130726/…	34
GO:0016706	2-oxoglutarate-dependent dioxygenase activity	0.00509626274065685	46/19214	0.00505766689751785	0.114823225669704	0.103294429231819	gene:ENSG00000081692/gene:ENSG00000083444/gene:ENSG00000089094/gene:ENSG00000106397/gene:ENSG00000117385/gene:ENSG00000155666/gene:ENSG00000185624/gene:ENSG00000187605/gene:ENSG00000269858	9
GO:1901184	regulation of ERBB signaling pathway	0.00792751981879955	90/19214	0.00506211681151928	0.114823225669704	0.103294429231819	gene:ENSG00000013364/gene:ENSG00000061938/gene:ENSG00000063245/gene:ENSG00000070159/gene:ENSG00000070423/gene:ENSG00000077044/gene:ENSG00000127527/gene:ENSG00000127946/gene:ENSG00000129667/gene:ENSG00000130787/gene:ENSG00000185359/gene:ENSG00000186635/gene:ENSG00000197114/gene:ENSG00000273154	14
GO:0030705	cytoskeleton-dependent intracellular transport	0.0141562853907135	200/19214	0.00519434411837486	0.117076594322031	0.105321548984233	gene:ENSG00000015133/gene:ENSG00000065000/gene:ENSG00000095066/gene:ENSG00000100242/gene:ENSG00000104892/gene:ENSG00000105270/gene:ENSG00000110514/gene:ENSG00000118046/gene:ENSG00000128833/gene:ENSG00000129250/gene:ENSG00000130402/gene:ENSG00000130479/gene:ENSG00000132589/gene:ENSG00000138002/gene:ENSG00000138834/gene:ENSG00000141577/gene:ENSG00000145555/gene:ENSG00000176101/gene:ENSG00000181789/…	25
GO:0001618	virus receptor activity	0.00679501698754247	72/19214	0.00520789309811219	0.117076594322031	0.105321548984233	gene:ENSG00000073060/gene:ENSG00000082781/gene:ENSG00000130164/gene:ENSG00000130202/gene:ENSG00000142627/gene:ENSG00000161638/gene:ENSG00000167601/gene:ENSG00000172270/gene:ENSG00000173402/gene:ENSG00000184990/gene:ENSG00000185803/gene:ENSG00000186827	12
GO:0000922	spindle pole	0.0124575311438279	169/19214	0.00522827422211379	0.117076594322031	0.105321548984233	gene:ENSG00000002822/gene:ENSG00000013810/gene:ENSG00000060069/gene:ENSG00000075702/gene:ENSG00000076382/gene:ENSG00000101224/gene:ENSG00000108262/gene:ENSG00000113141/gene:ENSG00000116127/gene:ENSG00000119408/gene:ENSG00000121289/gene:ENSG00000128159/gene:ENSG00000136811/gene:ENSG00000136861/gene:ENSG00000137497/gene:ENSG00000164087/gene:ENSG00000167110/gene:ENSG00000175216/gene:ENSG00000185122/…	22
GO:0090305	nucleic acid phosphodiester bond hydrolysis	0.0124575311438279	169/19214	0.00522827422211379	0.117076594322031	0.105321548984233	gene:ENSG00000038358/gene:ENSG00000062822/gene:ENSG00000071894/gene:ENSG00000087269/gene:ENSG00000106628/gene:ENSG00000108424/gene:ENSG00000123908/gene:ENSG00000129347/gene:ENSG00000134452/gene:ENSG00000154767/gene:ENSG00000155363/gene:ENSG00000160917/gene:ENSG00000163161/gene:ENSG00000163874/gene:ENSG00000167136/gene:ENSG00000172732/gene:ENSG00000173614/gene:ENSG00000183751/gene:ENSG00000198690/…	22
GO:0101002	ficolin-1-rich granule	0.0118912797281993	159/19214	0.00530719631127645	0.117618353235382	0.105808912733244	gene:ENSG00000013364/gene:ENSG00000101210/gene:ENSG00000103187/gene:ENSG00000105220/gene:ENSG00000106244/gene:ENSG00000108344/gene:ENSG00000108424/gene:ENSG00000115073/gene:ENSG00000131473/gene:ENSG00000136279/gene:ENSG00000141959/gene:ENSG00000146094/gene:ENSG00000160072/gene:ENSG00000160796/gene:ENSG00000164733/gene:ENSG00000167658/gene:ENSG00000169919/gene:ENSG00000173801/gene:ENSG00000183020/…	21
GO:1902850	microtubule cytoskeleton organization involved in mitosis	0.014722536806342	211/19214	0.00535528021432551	0.117618353235382	0.105808912733244	gene:ENSG00000002822/gene:ENSG00000008710/gene:ENSG00000013810/gene:ENSG00000075702/gene:ENSG00000090273/gene:ENSG00000100242/gene:ENSG00000101057/gene:ENSG00000102901/gene:ENSG00000104728/gene:ENSG00000108424/gene:ENSG00000115163/gene:ENSG00000116213/gene:ENSG00000116584/gene:ENSG00000119383/gene:ENSG00000119408/gene:ENSG00000125450/gene:ENSG00000131165/gene:ENSG00000135720/gene:ENSG00000136861/…	26
GO:0004713	protein tyrosine kinase activity	0.0113250283125708	149/19214	0.00535672065726946	0.117618353235382	0.105808912733244	gene:ENSG00000034152/gene:ENSG00000061938/gene:ENSG00000068078/gene:ENSG00000076984/gene:ENSG00000077782/gene:ENSG00000103653/gene:ENSG00000110931/gene:ENSG00000115661/gene:ENSG00000126934/gene:ENSG00000142186/gene:ENSG00000142627/gene:ENSG00000143322/gene:ENSG00000164078/gene:ENSG00000167601/gene:ENSG00000169398/gene:ENSG00000174292/gene:ENSG00000179335/gene:ENSG00000196411/gene:ENSG00000197081/…	20
GO:0006289	nucleotide-excision repair	0.00849377123442809	100/19214	0.00536950662049668	0.117618353235382	0.105808912733244	gene:ENSG00000039650/gene:ENSG00000062822/gene:ENSG00000076924/gene:ENSG00000105486/gene:ENSG00000106628/gene:ENSG00000110107/gene:ENSG00000141510/gene:ENSG00000154767/gene:ENSG00000163161/gene:ENSG00000163945/gene:ENSG00000177084/gene:ENSG00000179262/gene:ENSG00000181222/gene:ENSG00000198690/gene:ENSG00000213780	15
GO:0007266	Rho protein signal transduction	0.0107587768969422	139/19214	0.00536993480315627	0.117618353235382	0.105808912733244	gene:ENSG00000005884/gene:ENSG00000039523/gene:ENSG00000075275/gene:ENSG00000076928/gene:ENSG00000089820/gene:ENSG00000099331/gene:ENSG00000104728/gene:ENSG00000104880/gene:ENSG00000106683/gene:ENSG00000114993/gene:ENSG00000116584/gene:ENSG00000143322/gene:ENSG00000149798/gene:ENSG00000175220/gene:ENSG00000177106/gene:ENSG00000178623/gene:ENSG00000179604/gene:ENSG00000186716/gene:ENSG00000275342	19
GO:0031333	negative regulation of protein-containing complex assembly	0.0107587768969422	139/19214	0.00536993480315627	0.117618353235382	0.105808912733244	gene:ENSG00000042493/gene:ENSG00000067606/gene:ENSG00000077549/gene:ENSG00000084112/gene:ENSG00000100106/gene:ENSG00000105270/gene:ENSG00000105373/gene:ENSG00000115306/gene:ENSG00000116584/gene:ENSG00000126351/gene:ENSG00000130787/gene:ENSG00000141556/gene:ENSG00000159753/gene:ENSG00000163157/gene:ENSG00000172830/gene:ENSG00000177731/gene:ENSG00000185122/gene:ENSG00000197321/gene:ENSG00000197694	19
GO:0046822	regulation of nucleocytoplasmic transport	0.0107587768969422	139/19214	0.00536993480315627	0.117618353235382	0.105808912733244	gene:ENSG00000008710/gene:ENSG00000011243/gene:ENSG00000075218/gene:ENSG00000079999/gene:ENSG00000086589/gene:ENSG00000088888/gene:ENSG00000105647/gene:ENSG00000107882/gene:ENSG00000109111/gene:ENSG00000115306/gene:ENSG00000119720/gene:ENSG00000121774/gene:ENSG00000130726/gene:ENSG00000148737/gene:ENSG00000163874/gene:ENSG00000166197/gene:ENSG00000173801/gene:ENSG00000178028/gene:ENSG00000183087	19
GO:0001704	formation of primary germ layer	0.00906002265005663	110/19214	0.00558440571055545	0.121179875000877	0.109012840821988	gene:ENSG00000005884/gene:ENSG00000082781/gene:ENSG00000102996/gene:ENSG00000105220/gene:ENSG00000112658/gene:ENSG00000113648/gene:ENSG00000120875/gene:ENSG00000132470/gene:ENSG00000142156/gene:ENSG00000142627/gene:ENSG00000161638/gene:ENSG00000166949/gene:ENSG00000186575/gene:ENSG00000186866/gene:ENSG00000196878/gene:ENSG00000260428	16
GO:0003774	cytoskeletal motor activity	0.00906002265005663	110/19214	0.00558440571055545	0.121179875000877	0.109012840821988	gene:ENSG00000066735/gene:ENSG00000078814/gene:ENSG00000079616/gene:ENSG00000099331/gene:ENSG00000100345/gene:ENSG00000126214/gene:ENSG00000128833/gene:ENSG00000129250/gene:ENSG00000133026/gene:ENSG00000140859/gene:ENSG00000145555/gene:ENSG00000186185/gene:ENSG00000196535/gene:ENSG00000197102/gene:ENSG00000197879/gene:ENSG00000278259	16
GO:0034968	histone lysine methylation	0.00906002265005663	110/19214	0.00558440571055545	0.121179875000877	0.109012840821988	gene:ENSG00000088305/gene:ENSG00000099381/gene:ENSG00000099956/gene:ENSG00000100304/gene:ENSG00000104885/gene:ENSG00000109111/gene:ENSG00000109685/gene:ENSG00000113648/gene:ENSG00000119403/gene:ENSG00000130816/gene:ENSG00000160789/gene:ENSG00000187605/gene:ENSG00000196363/gene:ENSG00000198026/gene:ENSG00000204371/gene:ENSG00000272333	16
GO:0032874	positive regulation of stress-activated MAPK cascade	0.0118912797281993	160/19214	0.00570463915562044	0.123132634943988	0.110769534405312	gene:ENSG00000076984/gene:ENSG00000103126/gene:ENSG00000104375/gene:ENSG00000115694/gene:ENSG00000123143/gene:ENSG00000126457/gene:ENSG00000127191/gene:ENSG00000130038/gene:ENSG00000131323/gene:ENSG00000136279/gene:ENSG00000136848/gene:ENSG00000138834/gene:ENSG00000141503/gene:ENSG00000149930/gene:ENSG00000161671/gene:ENSG00000163362/gene:ENSG00000163874/gene:ENSG00000168758/gene:ENSG00000174775/…	21
GO:0050684	regulation of mRNA processing	0.0113250283125708	150/19214	0.0057726307923856	0.123132634943988	0.110769534405312	gene:ENSG00000011304/gene:ENSG00000014164/gene:ENSG00000061936/gene:ENSG00000063244/gene:ENSG00000071626/gene:ENSG00000100320/gene:ENSG00000104852/gene:ENSG00000109111/gene:ENSG00000110107/gene:ENSG00000121774/gene:ENSG00000126254/gene:ENSG00000130254/gene:ENSG00000139540/gene:ENSG00000160633/gene:ENSG00000160917/gene:ENSG00000168066/gene:ENSG00000179950/gene:ENSG00000185122/gene:ENSG00000185730/…	20
GO:0051310	metaphase plate congression	0.00622876557191393	64/19214	0.00577583589133786	0.123132634943988	0.110769534405312	gene:ENSG00000002822/gene:ENSG00000076382/gene:ENSG00000079616/gene:ENSG00000090273/gene:ENSG00000108424/gene:ENSG00000131165/gene:ENSG00000137497/gene:ENSG00000149503/gene:ENSG00000167513/gene:ENSG00000171853/gene:ENSG00000197102	11
GO:0004714	transmembrane receptor protein tyrosine kinase activity	0.0101925254813137	130/19214	0.00578964073609506	0.123132634943988	0.110769534405312	gene:ENSG00000034152/gene:ENSG00000061938/gene:ENSG00000068078/gene:ENSG00000076984/gene:ENSG00000077782/gene:ENSG00000103653/gene:ENSG00000115661/gene:ENSG00000126934/gene:ENSG00000142627/gene:ENSG00000143322/gene:ENSG00000164078/gene:ENSG00000167601/gene:ENSG00000169398/gene:ENSG00000174292/gene:ENSG00000179335/gene:ENSG00000196411/gene:ENSG00000197081/gene:ENSG00000204580	18
GO:0038127	ERBB signaling pathway	0.0101925254813137	130/19214	0.00578964073609506	0.123132634943988	0.110769534405312	gene:ENSG00000013364/gene:ENSG00000050820/gene:ENSG00000061938/gene:ENSG00000063245/gene:ENSG00000070159/gene:ENSG00000070423/gene:ENSG00000077044/gene:ENSG00000124181/gene:ENSG00000127527/gene:ENSG00000127946/gene:ENSG00000129667/gene:ENSG00000130787/gene:ENSG00000140992/gene:ENSG00000169398/gene:ENSG00000185359/gene:ENSG00000186635/gene:ENSG00000197114/gene:ENSG00000273154	18
GO:0003951	NAD+ kinase activity	0.0028312570781427	17/19214	0.00581806744592558	0.123132634943988	0.110769534405312	gene:ENSG00000008130/gene:ENSG00000063176/gene:ENSG00000077044/gene:ENSG00000149091/gene:ENSG00000176170	5
GO:0005847	mRNA cleavage and polyadenylation specificity factor complex	0.0028312570781427	17/19214	0.00581806744592558	0.123132634943988	0.110769534405312	gene:ENSG00000014164/gene:ENSG00000071894/gene:ENSG00000125755/gene:ENSG00000160917/gene:ENSG00000185730	5
GO:0071158	regulation of cell cycle	0.00679501698754247	73/19214	0.00583250603529806	0.123132634943988	0.110769534405312	gene:ENSG00000075218/gene:ENSG00000078304/gene:ENSG00000088038/gene:ENSG00000104973/gene:ENSG00000116017/gene:ENSG00000116809/gene:ENSG00000124762/gene:ENSG00000126457/gene:ENSG00000132382/gene:ENSG00000142453/gene:ENSG00000149115/gene:ENSG00000198176	12
GO:0098586	cellular response to virus	0.00679501698754247	73/19214	0.00583250603529806	0.123132634943988	0.110769534405312	gene:ENSG00000028277/gene:ENSG00000105373/gene:ENSG00000107862/gene:ENSG00000126456/gene:ENSG00000129657/gene:ENSG00000149476/gene:ENSG00000163874/gene:ENSG00000167085/gene:ENSG00000167992/gene:ENSG00000182446/gene:ENSG00000185386/gene:ENSG00000185507	12
GO:0043087	regulation of GTPase activity	0.0271800679501699	457/19214	0.00586921571457372	0.123535534364706	0.111131980813329	gene:ENSG00000004399/gene:ENSG00000029725/gene:ENSG00000031823/gene:ENSG00000039523/gene:ENSG00000076928/gene:ENSG00000089639/gene:ENSG00000095383/gene:ENSG00000099331/gene:ENSG00000100241/gene:ENSG00000100359/gene:ENSG00000101199/gene:ENSG00000103197/gene:ENSG00000104728/gene:ENSG00000104946/gene:ENSG00000105738/gene:ENSG00000105963/gene:ENSG00000107021/gene:ENSG00000108262/gene:ENSG00000114554/…	48
GO:0002116	semaphorin receptor complex	0.00226500566251416	11/19214	0.00594202806044813	0.124321416942331	0.111838957052896	gene:ENSG00000004399/gene:ENSG00000114554/gene:ENSG00000130827/gene:ENSG00000196576	4
GO:0014067	negative regulation of phosphatidylinositol 3-kinase signaling	0.00226500566251416	11/19214	0.00594202806044813	0.124321416942331	0.111838957052896	gene:ENSG00000103197/gene:ENSG00000105373/gene:ENSG00000109062/gene:ENSG00000148384	4
GO:0071526	semaphorin-plexin signaling pathway	0.00453001132502831	39/19214	0.00598182912112316	0.124781667589144	0.112252996351904	gene:ENSG00000004399/gene:ENSG00000114554/gene:ENSG00000130827/gene:ENSG00000136238/gene:ENSG00000138623/gene:ENSG00000168758/gene:ENSG00000187764/gene:ENSG00000196576	8
GO:0031589	cell-substrate adhesion	0.0215175537938845	344/19214	0.00600834972513172	0.124962976924179	0.112416101369792	gene:ENSG00000005884/gene:ENSG00000008710/gene:ENSG00000082781/gene:ENSG00000085733/gene:ENSG00000089159/gene:ENSG00000100034/gene:ENSG00000100106/gene:ENSG00000104522/gene:ENSG00000106366/gene:ENSG00000108821/gene:ENSG00000112658/gene:ENSG00000121289/gene:ENSG00000129474/gene:ENSG00000130402/gene:ENSG00000130702/gene:ENSG00000132470/gene:ENSG00000136238/gene:ENSG00000140992/gene:ENSG00000141503/…	38
GO:0036010	protein localization to endosome	0.00339750849377123	24/19214	0.00612916837949468	0.125980472644804	0.113331435694314	gene:ENSG00000078902/gene:ENSG00000100139/gene:ENSG00000100266/gene:ENSG00000111737/gene:ENSG00000129968/gene:ENSG00000180900	6
GO:0061620	glycolytic process through glucose-6-phosphate	0.00339750849377123	24/19214	0.00612916837949468	0.125980472644804	0.113331435694314	gene:ENSG00000067057/gene:ENSG00000074800/gene:ENSG00000105220/gene:ENSG00000141568/gene:ENSG00000141959/gene:ENSG00000164916	6
GO:0090544	SWI/SNF superfamily-type complex	0.00339750849377123	24/19214	0.00612916837949468	0.125980472644804	0.113331435694314	gene:ENSG00000028310/gene:ENSG00000099956/gene:ENSG00000117713/gene:ENSG00000127616/gene:ENSG00000181852/gene:ENSG00000184402	6
GO:1903055	positive regulation of extracellular matrix organization	0.00339750849377123	24/19214	0.00612916837949468	0.125980472644804	0.113331435694314	gene:ENSG00000019144/gene:ENSG00000075618/gene:ENSG00000130309/gene:ENSG00000159216/gene:ENSG00000159753/gene:ENSG00000173402	6
GO:0032588	trans-Golgi network membrane	0.00792751981879955	92/19214	0.00617138763199762	0.126477356469799	0.113778430026672	gene:ENSG00000100151/gene:ENSG00000100280/gene:ENSG00000103051/gene:ENSG00000104915/gene:ENSG00000105270/gene:ENSG00000129354/gene:ENSG00000130038/gene:ENSG00000140497/gene:ENSG00000141252/gene:ENSG00000167302/gene:ENSG00000167461/gene:ENSG00000197081/gene:ENSG00000221838/gene:ENSG00000227500	14
GO:0051783	regulation of nuclear division	0.0141562853907135	203/19214	0.00627759071590883	0.128278814366778	0.115399013006886	gene:ENSG00000002822/gene:ENSG00000013810/gene:ENSG00000044090/gene:ENSG00000082641/gene:ENSG00000105325/gene:ENSG00000108819/gene:ENSG00000112659/gene:ENSG00000113141/gene:ENSG00000113648/gene:ENSG00000119408/gene:ENSG00000126215/gene:ENSG00000127564/gene:ENSG00000131165/gene:ENSG00000136861/gene:ENSG00000137497/gene:ENSG00000141198/gene:ENSG00000141552/gene:ENSG00000159069/gene:ENSG00000162337/…	25
GO:0051056	regulation of small GTPase mediated signal transduction	0.0198187995469989	312/19214	0.00643913686915665	0.13046814137207	0.117368521197363	gene:ENSG00000005884/gene:ENSG00000038382/gene:ENSG00000039523/gene:ENSG00000076928/gene:ENSG00000089639/gene:ENSG00000089820/gene:ENSG00000090924/gene:ENSG00000099331/gene:ENSG00000099949/gene:ENSG00000100359/gene:ENSG00000101199/gene:ENSG00000103197/gene:ENSG00000104728/gene:ENSG00000104880/gene:ENSG00000105339/gene:ENSG00000105738/gene:ENSG00000107862/gene:ENSG00000110514/gene:ENSG00000116584/…	35
GO:0032147	activation of protein kinase activity	0.0186862967157418	290/19214	0.00647786351815724	0.13046814137207	0.117368521197363	gene:ENSG00000034152/gene:ENSG00000067606/gene:ENSG00000069696/gene:ENSG00000076984/gene:ENSG00000103126/gene:ENSG00000104375/gene:ENSG00000110514/gene:ENSG00000110651/gene:ENSG00000112715/gene:ENSG00000120889/gene:ENSG00000121716/gene:ENSG00000123143/gene:ENSG00000126934/gene:ENSG00000127191/gene:ENSG00000130669/gene:ENSG00000131653/gene:ENSG00000136279/gene:ENSG00000136848/gene:ENSG00000138031/…	33
GO:0030496	midbody	0.0135900339750849	193/19214	0.00649216351581466	0.13046814137207	0.117368521197363	gene:ENSG00000002549/gene:ENSG00000007080/gene:ENSG00000042493/gene:ENSG00000060069/gene:ENSG00000069399/gene:ENSG00000076382/gene:ENSG00000079999/gene:ENSG00000084112/gene:ENSG00000090273/gene:ENSG00000100106/gene:ENSG00000100304/gene:ENSG00000107816/gene:ENSG00000110697/gene:ENSG00000117394/gene:ENSG00000123143/gene:ENSG00000133026/gene:ENSG00000149503/gene:ENSG00000160633/gene:ENSG00000166582/…	24
GO:0031032	actomyosin structure organization	0.0135900339750849	193/19214	0.00649216351581466	0.13046814137207	0.117368521197363	gene:ENSG00000070159/gene:ENSG00000071127/gene:ENSG00000082781/gene:ENSG00000089159/gene:ENSG00000100034/gene:ENSG00000100345/gene:ENSG00000104728/gene:ENSG00000104880/gene:ENSG00000105647/gene:ENSG00000106683/gene:ENSG00000112658/gene:ENSG00000114993/gene:ENSG00000116127/gene:ENSG00000133026/gene:ENSG00000136238/gene:ENSG00000163157/gene:ENSG00000166949/gene:ENSG00000171219/gene:ENSG00000174705/…	24
GO:0002039	p53 binding	0.00622876557191393	65/19214	0.00650937960551433	0.13046814137207	0.117368521197363	gene:ENSG00000005339/gene:ENSG00000099956/gene:ENSG00000105373/gene:ENSG00000118046/gene:ENSG00000127616/gene:ENSG00000129566/gene:ENSG00000167658/gene:ENSG00000181090/gene:ENSG00000183955/gene:ENSG00000197386/gene:ENSG00000204371	11
GO:0006360	transcription by RNA polymerase I	0.00622876557191393	65/19214	0.00650937960551433	0.13046814137207	0.117368521197363	gene:ENSG00000068654/gene:ENSG00000070814/gene:ENSG00000099956/gene:ENSG00000103168/gene:ENSG00000105373/gene:ENSG00000113648/gene:ENSG00000125482/gene:ENSG00000127080/gene:ENSG00000127616/gene:ENSG00000163161/gene:ENSG00000166986	11
GO:0042273	ribosomal large subunit biogenesis	0.00679501698754247	74/19214	0.00651503060068834	0.13046814137207	0.117368521197363	gene:ENSG00000048162/gene:ENSG00000053372/gene:ENSG00000073536/gene:ENSG00000100029/gene:ENSG00000105373/gene:ENSG00000108592/gene:ENSG00000130810/gene:ENSG00000131653/gene:ENSG00000142207/gene:ENSG00000148296/gene:ENSG00000188976/gene:ENSG00000261236	12
GO:0070304	positive regulation of stress-activated protein kinase signaling cascade	0.0118912797281993	162/19214	0.00657309505917948	0.131255906751536	0.118077191196536	gene:ENSG00000076984/gene:ENSG00000103126/gene:ENSG00000104375/gene:ENSG00000115694/gene:ENSG00000123143/gene:ENSG00000126457/gene:ENSG00000127191/gene:ENSG00000130038/gene:ENSG00000131323/gene:ENSG00000136279/gene:ENSG00000136848/gene:ENSG00000138834/gene:ENSG00000141503/gene:ENSG00000149930/gene:ENSG00000161671/gene:ENSG00000163362/gene:ENSG00000163874/gene:ENSG00000168758/gene:ENSG00000174775/…	21
GO:0006261	DNA-dependent DNA replication	0.0141562853907135	204/19214	0.00667773335660605	0.132714558370841	0.119389387275208	gene:ENSG00000005007/gene:ENSG00000014138/gene:ENSG00000039650/gene:ENSG00000062822/gene:ENSG00000065268/gene:ENSG00000093009/gene:ENSG00000099804/gene:ENSG00000101182/gene:ENSG00000105486/gene:ENSG00000106628/gene:ENSG00000107815/gene:ENSG00000108344/gene:ENSG00000108469/gene:ENSG00000111328/gene:ENSG00000127586/gene:ENSG00000134452/gene:ENSG00000140534/gene:ENSG00000148337/gene:ENSG00000160949/…	25
GO:0019903	protein phosphatase binding	0.0113250283125708	152/19214	0.00668401185688497	0.132714558370841	0.119389387275208	gene:ENSG00000013364/gene:ENSG00000058668/gene:ENSG00000076984/gene:ENSG00000089159/gene:ENSG00000090372/gene:ENSG00000099991/gene:ENSG00000100239/gene:ENSG00000101220/gene:ENSG00000104783/gene:ENSG00000105063/gene:ENSG00000108819/gene:ENSG00000119383/gene:ENSG00000127191/gene:ENSG00000131323/gene:ENSG00000160789/gene:ENSG00000173801/gene:ENSG00000176170/gene:ENSG00000176915/gene:ENSG00000196510/…	20
GO:0060562	epithelial tube morphogenesis	0.0198187995469989	313/19214	0.00676135985575535	0.133538828150063	0.120130896459271	gene:ENSG00000004399/gene:ENSG00000008710/gene:ENSG00000075275/gene:ENSG00000089094/gene:ENSG00000103197/gene:ENSG00000104375/gene:ENSG00000105429/gene:ENSG00000106004/gene:ENSG00000107404/gene:ENSG00000107816/gene:ENSG00000107882/gene:ENSG00000112658/gene:ENSG00000121289/gene:ENSG00000128567/gene:ENSG00000130702/gene:ENSG00000131759/gene:ENSG00000133816/gene:ENSG00000136280/gene:ENSG00000138002/…	35
GO:0010559	regulation of glycoprotein biosynthetic process	0.00509626274065685	48/19214	0.00676363018879618	0.133538828150063	0.120130896459271	gene:ENSG00000009830/gene:ENSG00000039650/gene:ENSG00000064687/gene:ENSG00000107331/gene:ENSG00000123908/gene:ENSG00000125967/gene:ENSG00000140105/gene:ENSG00000148737/gene:ENSG00000167110	9
GO:0007160	cell-matrix adhesion	0.014722536806342	215/19214	0.00682951018076696	0.13446077768819	0.120960277891171	gene:ENSG00000005884/gene:ENSG00000008710/gene:ENSG00000082781/gene:ENSG00000085733/gene:ENSG00000089159/gene:ENSG00000100034/gene:ENSG00000104522/gene:ENSG00000106366/gene:ENSG00000112658/gene:ENSG00000129474/gene:ENSG00000132470/gene:ENSG00000136238/gene:ENSG00000140992/gene:ENSG00000141503/gene:ENSG00000143537/gene:ENSG00000149781/gene:ENSG00000149930/gene:ENSG00000160323/gene:ENSG00000166949/…	26
GO:0021799	cerebral cortex radially oriented cell migration	0.00396375990939977	32/19214	0.0068923819819716	0.135318502273498	0.121731882860121	gene:ENSG00000100242/gene:ENSG00000108175/gene:ENSG00000125505/gene:ENSG00000136848/gene:ENSG00000157193/gene:ENSG00000166780/gene:ENSG00000169398	7
GO:0198738	cell-cell signaling by wnt	0.0288788221970555	496/19214	0.00694884421951026	0.136045947303205	0.122386288958737	gene:ENSG00000005884/gene:ENSG00000008710/gene:ENSG00000015133/gene:ENSG00000062038/gene:ENSG00000073536/gene:ENSG00000075275/gene:ENSG00000076201/gene:ENSG00000081059/gene:ENSG00000100146/gene:ENSG00000100354/gene:ENSG00000101182/gene:ENSG00000103126/gene:ENSG00000103197/gene:ENSG00000104375/gene:ENSG00000105229/gene:ENSG00000105723/gene:ENSG00000107404/gene:ENSG00000107816/gene:ENSG00000108344/…	51
GO:0034333	adherens junction assembly	0.00736126840317101	84/19214	0.00707103094950931	0.138052523468275	0.124191395360096	gene:ENSG00000085733/gene:ENSG00000100034/gene:ENSG00000129474/gene:ENSG00000136238/gene:ENSG00000140992/gene:ENSG00000141556/gene:ENSG00000149930/gene:ENSG00000151208/gene:ENSG00000166949/gene:ENSG00000167657/gene:ENSG00000169398/gene:ENSG00000186111/gene:ENSG00000186716	13
GO:0044380	protein localization to cytoskeleton	0.00566251415628539	57/19214	0.00717518203942084	0.13969680809528	0.125670586012079	gene:ENSG00000076382/gene:ENSG00000107404/gene:ENSG00000108819/gene:ENSG00000112877/gene:ENSG00000116213/gene:ENSG00000129968/gene:ENSG00000137497/gene:ENSG00000141551/gene:ENSG00000141577/gene:ENSG00000180921	10
GO:0000118	histone deacetylase complex	0.00622876557191393	66/19214	0.00731390996067266	0.141220922629076	0.127041672218151	gene:ENSG00000061273/gene:ENSG00000068024/gene:ENSG00000089902/gene:ENSG00000101457/gene:ENSG00000111642/gene:ENSG00000127511/gene:ENSG00000142599/gene:ENSG00000168453/gene:ENSG00000174744/gene:ENSG00000182979/gene:ENSG00000196498	11
GO:0072401	DNA integrity checkpoint signaling	0.00622876557191393	66/19214	0.00731390996067266	0.141220922629076	0.127041672218151	gene:ENSG00000075218/gene:ENSG00000078304/gene:ENSG00000088038/gene:ENSG00000105325/gene:ENSG00000110107/gene:ENSG00000116017/gene:ENSG00000124762/gene:ENSG00000126457/gene:ENSG00000142453/gene:ENSG00000149115/gene:ENSG00000198176	11
GO:0072422	DNA damage checkpoint signaling	0.00622876557191393	66/19214	0.00731390996067266	0.141220922629076	0.127041672218151	gene:ENSG00000075218/gene:ENSG00000078304/gene:ENSG00000088038/gene:ENSG00000105325/gene:ENSG00000110107/gene:ENSG00000116017/gene:ENSG00000124762/gene:ENSG00000126457/gene:ENSG00000142453/gene:ENSG00000149115/gene:ENSG00000198176	11
GO:0006457	protein folding	0.0152887882219706	227/19214	0.00736178044715591	0.141377595731105	0.12718261459767	gene:ENSG00000005339/gene:ENSG00000089597/gene:ENSG00000090273/gene:ENSG00000100023/gene:ENSG00000104852/gene:ENSG00000104969/gene:ENSG00000105993/gene:ENSG00000107262/gene:ENSG00000110711/gene:ENSG00000111664/gene:ENSG00000117385/gene:ENSG00000126602/gene:ENSG00000130175/gene:ENSG00000130939/gene:ENSG00000134285/gene:ENSG00000140553/gene:ENSG00000141556/gene:ENSG00000155660/gene:ENSG00000159461/…	27
GO:0072524	pyridine-containing compound metabolic process	0.0135900339750849	195/19214	0.00736236587842107	0.141377595731105	0.12718261459767	gene:ENSG00000008130/gene:ENSG00000009950/gene:ENSG00000067057/gene:ENSG00000068024/gene:ENSG00000069424/gene:ENSG00000074800/gene:ENSG00000105220/gene:ENSG00000105953/gene:ENSG00000108262/gene:ENSG00000108559/gene:ENSG00000125450/gene:ENSG00000132182/gene:ENSG00000135069/gene:ENSG00000141568/gene:ENSG00000141959/gene:ENSG00000147813/gene:ENSG00000160209/gene:ENSG00000160326/gene:ENSG00000163931/…	24
GO:0034470	ncRNA processing	0.0249150622876557	417/19214	0.00747869024177616	0.142495274114295	0.128188072770292	gene:ENSG00000052749/gene:ENSG00000053372/gene:ENSG00000055483/gene:ENSG00000065268/gene:ENSG00000071894/gene:ENSG00000079785/gene:ENSG00000087269/gene:ENSG00000090861/gene:ENSG00000100029/gene:ENSG00000105373/gene:ENSG00000108107/gene:ENSG00000108592/gene:ENSG00000115761/gene:ENSG00000117481/gene:ENSG00000120314/gene:ENSG00000123064/gene:ENSG00000123908/gene:ENSG00000127054/gene:ENSG00000128191/…	44
GO:0034329	cell junction assembly	0.0164212910532276	249/19214	0.00750817656880613	0.142495274114295	0.128188072770292	gene:ENSG00000071127/gene:ENSG00000075618/gene:ENSG00000085733/gene:ENSG00000100034/gene:ENSG00000104365/gene:ENSG00000112658/gene:ENSG00000128591/gene:ENSG00000129474/gene:ENSG00000132470/gene:ENSG00000136238/gene:ENSG00000137076/gene:ENSG00000140992/gene:ENSG00000141556/gene:ENSG00000142627/gene:ENSG00000149930/gene:ENSG00000151208/gene:ENSG00000159216/gene:ENSG00000161638/gene:ENSG00000164877/…	29
GO:0050708	regulation of protein secretion	0.0175537938844847	271/19214	0.00755921800274816	0.142495274114295	0.128188072770292	gene:ENSG00000008130/gene:ENSG00000011304/gene:ENSG00000025434/gene:ENSG00000032389/gene:ENSG00000069696/gene:ENSG00000072310/gene:ENSG00000073350/gene:ENSG00000076201/gene:ENSG00000096433/gene:ENSG00000100151/gene:ENSG00000104783/gene:ENSG00000106089/gene:ENSG00000110090/gene:ENSG00000110514/gene:ENSG00000117385/gene:ENSG00000117394/gene:ENSG00000126368/gene:ENSG00000129667/gene:ENSG00000130529/…	31
GO:0061615	glycolytic process through fructose-6-phosphate	0.00339750849377123	25/19214	0.00758020939293944	0.142495274114295	0.128188072770292	gene:ENSG00000067057/gene:ENSG00000074800/gene:ENSG00000105220/gene:ENSG00000141568/gene:ENSG00000141959/gene:ENSG00000164916	6
GO:0015278	calcium-release channel activity	0.0028312570781427	18/19214	0.00758321261872338	0.142495274114295	0.128188072770292	gene:ENSG00000096433/gene:ENSG00000162341/gene:ENSG00000186815/gene:ENSG00000196689/gene:ENSG00000287725	5
GO:0060438	trachea development	0.0028312570781427	18/19214	0.00758321261872338	0.142495274114295	0.128188072770292	gene:ENSG00000106004/gene:ENSG00000112658/gene:ENSG00000126934/gene:ENSG00000131620/gene:ENSG00000131759	5
GO:0060445	branching involved in salivary gland morphogenesis	0.0028312570781427	18/19214	0.00758321261872338	0.142495274114295	0.128188072770292	gene:ENSG00000004399/gene:ENSG00000114554/gene:ENSG00000121289/gene:ENSG00000130702/gene:ENSG00000173402	5
GO:0070182	DNA polymerase binding	0.0028312570781427	18/19214	0.00758321261872338	0.142495274114295	0.128188072770292	gene:ENSG00000111328/gene:ENSG00000127616/gene:ENSG00000167513/gene:ENSG00000196365/gene:ENSG00000258366	5
GO:0031532	actin cytoskeleton reorganization	0.00849377123442809	104/19214	0.00772783335637465	0.144776507858746	0.130240259827423	gene:ENSG00000050820/gene:ENSG00000067560/gene:ENSG00000085733/gene:ENSG00000100345/gene:ENSG00000141503/gene:ENSG00000142330/gene:ENSG00000143322/gene:ENSG00000164877/gene:ENSG00000167657/gene:ENSG00000171219/gene:ENSG00000174775/gene:ENSG00000175866/gene:ENSG00000186635/gene:ENSG00000197694/gene:ENSG00000198752	15
GO:0030835	negative regulation of actin filament depolymerization	0.00509626274065685	49/19214	0.00776658110356521	0.144776507858746	0.130240259827423	gene:ENSG00000042493/gene:ENSG00000077549/gene:ENSG00000100106/gene:ENSG00000115306/gene:ENSG00000159753/gene:ENSG00000163157/gene:ENSG00000177731/gene:ENSG00000197321/gene:ENSG00000197694	9
GO:1901185	negative regulation of ERBB signaling pathway	0.00509626274065685	49/19214	0.00776658110356521	0.144776507858746	0.130240259827423	gene:ENSG00000013364/gene:ENSG00000061938/gene:ENSG00000063245/gene:ENSG00000070159/gene:ENSG00000070423/gene:ENSG00000127527/gene:ENSG00000185359/gene:ENSG00000197114/gene:ENSG00000273154	9
GO:0046718	viral entry into host cell	0.00736126840317101	85/19214	0.00781027251498106	0.144910874740441	0.130361135636924	gene:ENSG00000130202/gene:ENSG00000154370/gene:ENSG00000164733/gene:ENSG00000167085/gene:ENSG00000167601/gene:ENSG00000171206/gene:ENSG00000172270/gene:ENSG00000173020/gene:ENSG00000183087/gene:ENSG00000185624/gene:ENSG00000198373/gene:ENSG00000234127/gene:ENSG00000287725	13
GO:0120032	regulation of plasma membrane bounded cell projection assembly	0.0135900339750849	196/19214	0.0078320848181127	0.144910874740441	0.130361135636924	gene:ENSG00000058453/gene:ENSG00000061676/gene:ENSG00000075618/gene:ENSG00000077549/gene:ENSG00000112658/gene:ENSG00000116213/gene:ENSG00000128567/gene:ENSG00000136238/gene:ENSG00000136811/gene:ENSG00000139437/gene:ENSG00000140995/gene:ENSG00000142627/gene:ENSG00000145555/gene:ENSG00000149798/gene:ENSG00000159753/gene:ENSG00000174775/gene:ENSG00000177106/gene:ENSG00000179604/gene:ENSG00000182541/…	24
GO:0007369	gastrulation	0.0124575311438279	175/19214	0.00785648914272614	0.144910874740441	0.130361135636924	gene:ENSG00000005884/gene:ENSG00000019144/gene:ENSG00000082781/gene:ENSG00000102996/gene:ENSG00000105220/gene:ENSG00000105429/gene:ENSG00000107404/gene:ENSG00000112658/gene:ENSG00000113648/gene:ENSG00000116809/gene:ENSG00000120875/gene:ENSG00000132470/gene:ENSG00000142156/gene:ENSG00000142627/gene:ENSG00000161638/gene:ENSG00000162337/gene:ENSG00000166949/gene:ENSG00000173402/gene:ENSG00000186575/…	22
GO:1903533	regulation of protein targeting	0.0124575311438279	175/19214	0.00785648914272614	0.144910874740441	0.130361135636924	gene:ENSG00000008710/gene:ENSG00000055483/gene:ENSG00000072310/gene:ENSG00000079999/gene:ENSG00000086589/gene:ENSG00000088888/gene:ENSG00000092098/gene:ENSG00000104805/gene:ENSG00000105647/gene:ENSG00000105723/gene:ENSG00000107882/gene:ENSG00000115306/gene:ENSG00000130726/gene:ENSG00000163874/gene:ENSG00000164877/gene:ENSG00000166197/gene:ENSG00000173210/gene:ENSG00000173801/gene:ENSG00000174775/…	22
GO:0043542	endothelial cell migration	0.0141562853907135	207/19214	0.00800622779516855	0.147285172221355	0.132497042389998	gene:ENSG00000004399/gene:ENSG00000034152/gene:ENSG00000050820/gene:ENSG00000058668/gene:ENSG00000061273/gene:ENSG00000073060/gene:ENSG00000077782/gene:ENSG00000089159/gene:ENSG00000100345/gene:ENSG00000104522/gene:ENSG00000105220/gene:ENSG00000112658/gene:ENSG00000112715/gene:ENSG00000124181/gene:ENSG00000136238/gene:ENSG00000140992/gene:ENSG00000142208/gene:ENSG00000142627/gene:ENSG00000161671/…	25
GO:0048010	vascular endothelial growth factor receptor signaling pathway	0.00679501698754247	76/19214	0.00806821551662818	0.148036970042008	0.133173356143849	gene:ENSG00000050820/gene:ENSG00000061676/gene:ENSG00000089159/gene:ENSG00000112715/gene:ENSG00000136830/gene:ENSG00000136848/gene:ENSG00000161638/gene:ENSG00000167601/gene:ENSG00000175866/gene:ENSG00000185359/gene:ENSG00000185386/gene:ENSG00000249915	12
GO:0000790	chromatin	0.00566251415628539	58/19214	0.00812244588783313	0.148642880490398	0.133718430309524	gene:ENSG00000080603/gene:ENSG00000113648/gene:ENSG00000127511/gene:ENSG00000172977/gene:ENSG00000174744/gene:ENSG00000175792/gene:ENSG00000178028/gene:ENSG00000183495/gene:ENSG00000187778/gene:ENSG00000196367	10
GO:0060491	regulation of cell projection assembly	0.0135900339750849	197/19214	0.00832605611962555	0.148823372736975	0.133880800278511	gene:ENSG00000058453/gene:ENSG00000061676/gene:ENSG00000075618/gene:ENSG00000077549/gene:ENSG00000112658/gene:ENSG00000116213/gene:ENSG00000128567/gene:ENSG00000136238/gene:ENSG00000136811/gene:ENSG00000139437/gene:ENSG00000140995/gene:ENSG00000142627/gene:ENSG00000145555/gene:ENSG00000149798/gene:ENSG00000159753/gene:ENSG00000174775/gene:ENSG00000177106/gene:ENSG00000179604/gene:ENSG00000182541/…	24
GO:0051091	positive regulation of DNA-binding transcription factor activity	0.0164212910532276	251/19214	0.00836063007218065	0.148823372736975	0.133880800278511	gene:ENSG00000068024/gene:ENSG00000071564/gene:ENSG00000088888/gene:ENSG00000092098/gene:ENSG00000099956/gene:ENSG00000104365/gene:ENSG00000104375/gene:ENSG00000105662/gene:ENSG00000106245/gene:ENSG00000112658/gene:ENSG00000112715/gene:ENSG00000116584/gene:ENSG00000127191/gene:ENSG00000127616/gene:ENSG00000142453/gene:ENSG00000148840/gene:ENSG00000157193/gene:ENSG00000162302/gene:ENSG00000162337/…	29
GO:0035091	phosphatidylinositol binding	0.0169875424688562	262/19214	0.00837974244662948	0.148823372736975	0.133880800278511	gene:ENSG00000010322/gene:ENSG00000042493/gene:ENSG00000073060/gene:ENSG00000096433/gene:ENSG00000105963/gene:ENSG00000106266/gene:ENSG00000107862/gene:ENSG00000110046/gene:ENSG00000110697/gene:ENSG00000111737/gene:ENSG00000115687/gene:ENSG00000127946/gene:ENSG00000129219/gene:ENSG00000130703/gene:ENSG00000130787/gene:ENSG00000133056/gene:ENSG00000137076/gene:ENSG00000137497/gene:ENSG00000145555/…	30
GO:1902115	regulation of organelle assembly	0.0124575311438279	176/19214	0.00838447657341083	0.148823372736975	0.133880800278511	gene:ENSG00000058453/gene:ENSG00000075618/gene:ENSG00000076382/gene:ENSG00000116127/gene:ENSG00000116213/gene:ENSG00000116584/gene:ENSG00000131165/gene:ENSG00000132405/gene:ENSG00000136811/gene:ENSG00000136861/gene:ENSG00000137497/gene:ENSG00000139437/gene:ENSG00000148356/gene:ENSG00000168488/gene:ENSG00000171853/gene:ENSG00000182541/gene:ENSG00000184640/gene:ENSG00000185324/gene:ENSG00000197102/…	22
GO:0017154	semaphorin receptor activity	0.00226500566251416	12/19214	0.00840834007759197	0.148823372736975	0.133880800278511	gene:ENSG00000004399/gene:ENSG00000114554/gene:ENSG00000130827/gene:ENSG00000196576	4
GO:0021860	pyramidal neuron development	0.00226500566251416	12/19214	0.00840834007759197	0.148823372736975	0.133880800278511	gene:ENSG00000105953/gene:ENSG00000108175/gene:ENSG00000130827/gene:ENSG00000169398	4
GO:0031958	corticosteroid receptor signaling pathway	0.00226500566251416	12/19214	0.00840834007759197	0.148823372736975	0.133880800278511	gene:ENSG00000011485/gene:ENSG00000117713/gene:ENSG00000167085/gene:ENSG00000179094	4
GO:0033127	regulation of histone phosphorylation	0.00226500566251416	12/19214	0.00840834007759197	0.148823372736975	0.133880800278511	gene:ENSG00000011243/gene:ENSG00000105127/gene:ENSG00000113648/gene:ENSG00000162302	4
GO:0035631	CD40 receptor complex	0.00226500566251416	12/19214	0.00840834007759197	0.148823372736975	0.133880800278511	gene:ENSG00000092098/gene:ENSG00000104365/gene:ENSG00000127191/gene:ENSG00000131323	4
GO:0042921	glucocorticoid receptor signaling pathway	0.00226500566251416	12/19214	0.00840834007759197	0.148823372736975	0.133880800278511	gene:ENSG00000011485/gene:ENSG00000117713/gene:ENSG00000167085/gene:ENSG00000179094	4
GO:0043138	3'-5' DNA helicase activity	0.00226500566251416	12/19214	0.00840834007759197	0.148823372736975	0.133880800278511	gene:ENSG00000108469/gene:ENSG00000134452/gene:ENSG00000160957/gene:ENSG00000163161	4
GO:0060670	branching involved in labyrinthine layer morphogenesis	0.00226500566251416	12/19214	0.00840834007759197	0.148823372736975	0.133880800278511	gene:ENSG00000149418/gene:ENSG00000166145/gene:ENSG00000167642/gene:ENSG00000184557	4
GO:1902287	semaphorin-plexin signaling pathway involved in axon guidance	0.00226500566251416	12/19214	0.00840834007759197	0.148823372736975	0.133880800278511	gene:ENSG00000004399/gene:ENSG00000114554/gene:ENSG00000130827/gene:ENSG00000196576	4
GO:0017124	SH3 domain binding	0.00962627406568516	125/19214	0.00858051493626549	0.151488234731196	0.136278097489673	gene:ENSG00000050820/gene:ENSG00000069696/gene:ENSG00000079805/gene:ENSG00000087266/gene:ENSG00000121774/gene:ENSG00000130787/gene:ENSG00000141198/gene:ENSG00000143537/gene:ENSG00000159314/gene:ENSG00000162105/gene:ENSG00000165458/gene:ENSG00000175220/gene:ENSG00000176783/gene:ENSG00000187017/gene:ENSG00000196526/gene:ENSG00000213672/gene:ENSG00000251322	17
GO:0030177	positive regulation of Wnt signaling pathway	0.0118912797281993	166/19214	0.00863508028002703	0.151963947606714	0.136706046536291	gene:ENSG00000062038/gene:ENSG00000073536/gene:ENSG00000101182/gene:ENSG00000103126/gene:ENSG00000108344/gene:ENSG00000108821/gene:ENSG00000116857/gene:ENSG00000127616/gene:ENSG00000130529/gene:ENSG00000133275/gene:ENSG00000141551/gene:ENSG00000141956/gene:ENSG00000143882/gene:ENSG00000157933/gene:ENSG00000166949/gene:ENSG00000167657/gene:ENSG00000168646/gene:ENSG00000173801/gene:ENSG00000175792/…	21
GO:0030111	regulation of Wnt signaling pathway	0.0215175537938845	352/19214	0.00865082252747595	0.151963947606714	0.136706046536291	gene:ENSG00000005884/gene:ENSG00000015133/gene:ENSG00000062038/gene:ENSG00000073536/gene:ENSG00000100146/gene:ENSG00000101182/gene:ENSG00000103126/gene:ENSG00000103197/gene:ENSG00000104375/gene:ENSG00000105723/gene:ENSG00000107404/gene:ENSG00000107816/gene:ENSG00000108344/gene:ENSG00000108821/gene:ENSG00000109062/gene:ENSG00000116857/gene:ENSG00000118046/gene:ENSG00000127616/gene:ENSG00000130529/…	38
GO:0050769	positive regulation of neurogenesis	0.0260475651189128	444/19214	0.00876205111938081	0.153444128563254	0.138037610304629	gene:ENSG00000004399/gene:ENSG00000005884/gene:ENSG00000011304/gene:ENSG00000043143/gene:ENSG00000044090/gene:ENSG00000065526/gene:ENSG00000071564/gene:ENSG00000077782/gene:ENSG00000088305/gene:ENSG00000100146/gene:ENSG00000103319/gene:ENSG00000104897/gene:ENSG00000105429/gene:ENSG00000105662/gene:ENSG00000106683/gene:ENSG00000107404/gene:ENSG00000110047/gene:ENSG00000110107/gene:ENSG00000112658/…	46
GO:0031625	ubiquitin protein ligase binding	0.0181200453001133	285/19214	0.00877886938990794	0.153444128563254	0.138037610304629	gene:ENSG00000010256/gene:ENSG00000015475/gene:ENSG00000044090/gene:ENSG00000055118/gene:ENSG00000061938/gene:ENSG00000078902/gene:ENSG00000092098/gene:ENSG00000100106/gene:ENSG00000101294/gene:ENSG00000101460/gene:ENSG00000103126/gene:ENSG00000105220/gene:ENSG00000105229/gene:ENSG00000107262/gene:ENSG00000110497/gene:ENSG00000112659/gene:ENSG00000116688/gene:ENSG00000119408/gene:ENSG00000124762/…	32
GO:0044839	cell cycle G2/M phase transition	0.0169875424688562	263/19214	0.00882517843821276	0.153869839983665	0.138420578279378	gene:ENSG00000011243/gene:ENSG00000075218/gene:ENSG00000101182/gene:ENSG00000101224/gene:ENSG00000105127/gene:ENSG00000105325/gene:ENSG00000105373/gene:ENSG00000108344/gene:ENSG00000110274/gene:ENSG00000112877/gene:ENSG00000113648/gene:ENSG00000116127/gene:ENSG00000121774/gene:ENSG00000124762/gene:ENSG00000127564/gene:ENSG00000129474/gene:ENSG00000136811/gene:ENSG00000136861/gene:ENSG00000140534/…	30
GO:0051017	actin filament bundle assembly	0.0113250283125708	156/19214	0.00885917192522187	0.15404046317369	0.138574070091897	gene:ENSG00000075618/gene:ENSG00000082781/gene:ENSG00000089159/gene:ENSG00000100034/gene:ENSG00000104728/gene:ENSG00000104880/gene:ENSG00000105647/gene:ENSG00000106683/gene:ENSG00000112658/gene:ENSG00000116127/gene:ENSG00000136238/gene:ENSG00000166949/gene:ENSG00000174705/gene:ENSG00000175866/gene:ENSG00000186575/gene:ENSG00000186635/gene:ENSG00000186765/gene:ENSG00000187017/gene:ENSG00000241360/…	20
GO:0031057	negative regulation of histone modification	0.00509626274065685	50/19214	0.0088789195494608	0.15404046317369	0.138574070091897	gene:ENSG00000063176/gene:ENSG00000088305/gene:ENSG00000099956/gene:ENSG00000109111/gene:ENSG00000113648/gene:ENSG00000130816/gene:ENSG00000159692/gene:ENSG00000188976/gene:ENSG00000196363	9
GO:0045171	intercellular bridge	0.00679501698754247	77/19214	0.00894624450015302	0.154097593231734	0.138625464021159	gene:ENSG00000010322/gene:ENSG00000025770/gene:ENSG00000064490/gene:ENSG00000100982/gene:ENSG00000111737/gene:ENSG00000116857/gene:ENSG00000119446/gene:ENSG00000141577/gene:ENSG00000173153/gene:ENSG00000198690/gene:ENSG00000213523/gene:ENSG00000243156	12
GO:0030260	entry into host	0.00792751981879955	96/19214	0.00897015523449101	0.154097593231734	0.138625464021159	gene:ENSG00000130202/gene:ENSG00000154370/gene:ENSG00000164733/gene:ENSG00000167085/gene:ENSG00000167601/gene:ENSG00000171206/gene:ENSG00000172270/gene:ENSG00000173020/gene:ENSG00000182473/gene:ENSG00000183087/gene:ENSG00000185624/gene:ENSG00000198373/gene:ENSG00000234127/gene:ENSG00000287725	14
GO:0044409	entry into host	0.00792751981879955	96/19214	0.00897015523449101	0.154097593231734	0.138625464021159	gene:ENSG00000130202/gene:ENSG00000154370/gene:ENSG00000164733/gene:ENSG00000167085/gene:ENSG00000167601/gene:ENSG00000171206/gene:ENSG00000172270/gene:ENSG00000173020/gene:ENSG00000182473/gene:ENSG00000183087/gene:ENSG00000185624/gene:ENSG00000198373/gene:ENSG00000234127/gene:ENSG00000287725	14
GO:0051806	entry into host	0.00792751981879955	96/19214	0.00897015523449101	0.154097593231734	0.138625464021159	gene:ENSG00000130202/gene:ENSG00000154370/gene:ENSG00000164733/gene:ENSG00000167085/gene:ENSG00000167601/gene:ENSG00000171206/gene:ENSG00000172270/gene:ENSG00000173020/gene:ENSG00000182473/gene:ENSG00000183087/gene:ENSG00000185624/gene:ENSG00000198373/gene:ENSG00000234127/gene:ENSG00000287725	14
GO:0030276	clathrin binding	0.00622876557191393	68/19214	0.00915376560037973	0.155525158399111	0.139909694875112	gene:ENSG00000063245/gene:ENSG00000072958/gene:ENSG00000100280/gene:ENSG00000127946/gene:ENSG00000129354/gene:ENSG00000130164/gene:ENSG00000130787/gene:ENSG00000136717/gene:ENSG00000141198/gene:ENSG00000178950/gene:ENSG00000183020	11
GO:0021885	forebrain cell migration	0.00566251415628539	59/19214	0.00916298047509633	0.155525158399111	0.139909694875112	gene:ENSG00000100242/gene:ENSG00000105953/gene:ENSG00000108175/gene:ENSG00000112658/gene:ENSG00000125505/gene:ENSG00000136848/gene:ENSG00000157193/gene:ENSG00000166780/gene:ENSG00000167601/gene:ENSG00000169398	10
GO:0090263	positive regulation of canonical Wnt signaling pathway	0.0101925254813137	136/19214	0.00918932989008647	0.155525158399111	0.139909694875112	gene:ENSG00000062038/gene:ENSG00000073536/gene:ENSG00000101182/gene:ENSG00000103126/gene:ENSG00000108344/gene:ENSG00000108821/gene:ENSG00000116857/gene:ENSG00000130529/gene:ENSG00000133275/gene:ENSG00000141551/gene:ENSG00000141956/gene:ENSG00000166949/gene:ENSG00000167657/gene:ENSG00000168646/gene:ENSG00000173801/gene:ENSG00000175792/gene:ENSG00000213923/gene:ENSG00000234616	18
GO:0007076	mitotic chromosome condensation	0.00339750849377123	26/19214	0.00926328539256147	0.155525158399111	0.139909694875112	gene:ENSG00000011243/gene:ENSG00000025770/gene:ENSG00000105127/gene:ENSG00000131165/gene:ENSG00000146918/gene:ENSG00000183955	6
GO:0030687	preribosome, large subunit precursor	0.00339750849377123	26/19214	0.00926328539256147	0.155525158399111	0.139909694875112	gene:ENSG00000053372/gene:ENSG00000100029/gene:ENSG00000108592/gene:ENSG00000130810/gene:ENSG00000188976/gene:ENSG00000261236	6
GO:0031306	intrinsic component of mitochondrial outer membrane	0.00339750849377123	26/19214	0.00926328539256147	0.155525158399111	0.139909694875112	gene:ENSG00000030110/gene:ENSG00000106404/gene:ENSG00000110090/gene:ENSG00000116688/gene:ENSG00000130204/gene:ENSG00000214253	6
GO:0032528	microvillus organization	0.00339750849377123	26/19214	0.00926328539256147	0.155525158399111	0.139909694875112	gene:ENSG00000074276/gene:ENSG00000075618/gene:ENSG00000099834/gene:ENSG00000109062/gene:ENSG00000128567/gene:ENSG00000187017	6
GO:0006406	mRNA export from nucleus	0.00906002265005663	116/19214	0.00927514855340683	0.155525158399111	0.139909694875112	gene:ENSG00000005007/gene:ENSG00000011243/gene:ENSG00000063244/gene:ENSG00000071894/gene:ENSG00000100227/gene:ENSG00000108559/gene:ENSG00000109111/gene:ENSG00000122068/gene:ENSG00000125450/gene:ENSG00000125755/gene:ENSG00000132182/gene:ENSG00000140829/gene:ENSG00000160917/gene:ENSG00000162231/gene:ENSG00000197694/gene:ENSG00000198952	16
GO:0051225	spindle assembly	0.00906002265005663	116/19214	0.00927514855340683	0.155525158399111	0.139909694875112	gene:ENSG00000076382/gene:ENSG00000101057/gene:ENSG00000101162/gene:ENSG00000104728/gene:ENSG00000107816/gene:ENSG00000108424/gene:ENSG00000116213/gene:ENSG00000119408/gene:ENSG00000128159/gene:ENSG00000131165/gene:ENSG00000137497/gene:ENSG00000141551/gene:ENSG00000149503/gene:ENSG00000167110/gene:ENSG00000197102/gene:ENSG00000275835	16
GO:0071427	mRNA-containing ribonucleoprotein complex export from nucleus	0.00906002265005663	116/19214	0.00927514855340683	0.155525158399111	0.139909694875112	gene:ENSG00000005007/gene:ENSG00000011243/gene:ENSG00000063244/gene:ENSG00000071894/gene:ENSG00000100227/gene:ENSG00000108559/gene:ENSG00000109111/gene:ENSG00000122068/gene:ENSG00000125450/gene:ENSG00000125755/gene:ENSG00000132182/gene:ENSG00000140829/gene:ENSG00000160917/gene:ENSG00000162231/gene:ENSG00000197694/gene:ENSG00000198952	16
GO:0000152	nuclear ubiquitin ligase complex	0.00453001132502831	42/19214	0.00947309732917866	0.158465248640127	0.142554586111745	gene:ENSG00000044090/gene:ENSG00000105325/gene:ENSG00000141552/gene:ENSG00000141570/gene:ENSG00000173894/gene:ENSG00000176248/gene:ENSG00000185619/gene:ENSG00000196510	8
GO:0045732	positive regulation of protein catabolic process	0.014722536806342	221/19214	0.00965630237874526	0.160167640888434	0.14408605010426	gene:ENSG00000006025/gene:ENSG00000079999/gene:ENSG00000100359/gene:ENSG00000103126/gene:ENSG00000104969/gene:ENSG00000105325/gene:ENSG00000105373/gene:ENSG00000105723/gene:ENSG00000107331/gene:ENSG00000107404/gene:ENSG00000125447/gene:ENSG00000130164/gene:ENSG00000135119/gene:ENSG00000140564/gene:ENSG00000141551/gene:ENSG00000153395/gene:ENSG00000160948/gene:ENSG00000168397/gene:ENSG00000173548/…	26
GO:0010631	epithelial cell migration	0.0181200453001133	287/19214	0.00968241715152185	0.160167640888434	0.14408605010426	gene:ENSG00000004399/gene:ENSG00000005884/gene:ENSG00000034152/gene:ENSG00000050820/gene:ENSG00000058668/gene:ENSG00000061273/gene:ENSG00000073060/gene:ENSG00000076201/gene:ENSG00000077782/gene:ENSG00000089159/gene:ENSG00000100034/gene:ENSG00000100345/gene:ENSG00000104522/gene:ENSG00000105220/gene:ENSG00000112658/gene:ENSG00000112715/gene:ENSG00000123143/gene:ENSG00000124181/gene:ENSG00000132698/…	32
GO:0016514	SWI/SNF complex	0.0028312570781427	19/19214	0.00968905976218233	0.160167640888434	0.14408605010426	gene:ENSG00000028310/gene:ENSG00000099956/gene:ENSG00000117713/gene:ENSG00000127616/gene:ENSG00000181852	5
GO:0003382	epithelial cell morphogenesis	0.00396375990939977	34/19214	0.00971197708340483	0.160167640888434	0.14408605010426	gene:ENSG00000015133/gene:ENSG00000105738/gene:ENSG00000106397/gene:ENSG00000132698/gene:ENSG00000149418/gene:ENSG00000150977/gene:ENSG00000167642	7
GO:0090504	epiboly	0.00396375990939977	34/19214	0.00971197708340483	0.160167640888434	0.14408605010426	gene:ENSG00000067560/gene:ENSG00000105429/gene:ENSG00000129474/gene:ENSG00000159753/gene:ENSG00000161638/gene:ENSG00000169398/gene:ENSG00000204580	7
GO:0097431	mitotic spindle pole	0.00396375990939977	34/19214	0.00971197708340483	0.160167640888434	0.14408605010426	gene:ENSG00000002822/gene:ENSG00000076382/gene:ENSG00000108262/gene:ENSG00000113141/gene:ENSG00000136861/gene:ENSG00000137497/gene:ENSG00000185122	7
GO:2001252	positive regulation of chromosome organization	0.0130237825594564	189/19214	0.00977100119787066	0.160762787314262	0.144621441006289	gene:ENSG00000011243/gene:ENSG00000039650/gene:ENSG00000063176/gene:ENSG00000072310/gene:ENSG00000076984/gene:ENSG00000088305/gene:ENSG00000099956/gene:ENSG00000105127/gene:ENSG00000113648/gene:ENSG00000119403/gene:ENSG00000130726/gene:ENSG00000130816/gene:ENSG00000137497/gene:ENSG00000141552/gene:ENSG00000159692/gene:ENSG00000160789/gene:ENSG00000162302/gene:ENSG00000167513/gene:ENSG00000177889/…	23
GO:0051828	entry into host	0.00792751981879955	97/19214	0.00980609387340504	0.160962323088281	0.144800942442244	gene:ENSG00000130202/gene:ENSG00000154370/gene:ENSG00000164733/gene:ENSG00000167085/gene:ENSG00000167601/gene:ENSG00000171206/gene:ENSG00000172270/gene:ENSG00000173020/gene:ENSG00000182473/gene:ENSG00000183087/gene:ENSG00000185624/gene:ENSG00000198373/gene:ENSG00000234127/gene:ENSG00000287725	14
GO:0042770	signal transduction in response to DNA damage	0.00962627406568516	127/19214	0.0100043776745547	0.16383337177793	0.147383724226716	gene:ENSG00000015475/gene:ENSG00000069399/gene:ENSG00000075218/gene:ENSG00000078304/gene:ENSG00000088038/gene:ENSG00000104419/gene:ENSG00000105248/gene:ENSG00000105325/gene:ENSG00000110107/gene:ENSG00000116017/gene:ENSG00000124762/gene:ENSG00000126457/gene:ENSG00000142453/gene:ENSG00000149115/gene:ENSG00000172977/gene:ENSG00000183955/gene:ENSG00000198176	17
GO:0006977	DNA damage response, signal transduction by p53 class mediator resulting in cell cycle arrest	0.00509626274065685	51/19214	0.0101077754226884	0.163993976707461	0.147528203659609	gene:ENSG00000075218/gene:ENSG00000078304/gene:ENSG00000088038/gene:ENSG00000116017/gene:ENSG00000124762/gene:ENSG00000126457/gene:ENSG00000142453/gene:ENSG00000149115/gene:ENSG00000198176	9
GO:0019320	hexose catabolic process	0.00509626274065685	51/19214	0.0101077754226884	0.163993976707461	0.147528203659609	gene:ENSG00000067057/gene:ENSG00000074800/gene:ENSG00000105220/gene:ENSG00000141568/gene:ENSG00000141959/gene:ENSG00000149476/gene:ENSG00000162337/gene:ENSG00000164916/gene:ENSG00000174951	9
GO:0072431	mitotic G1 DNA damage checkpoint signaling	0.00509626274065685	51/19214	0.0101077754226884	0.163993976707461	0.147528203659609	gene:ENSG00000075218/gene:ENSG00000078304/gene:ENSG00000088038/gene:ENSG00000116017/gene:ENSG00000124762/gene:ENSG00000126457/gene:ENSG00000142453/gene:ENSG00000149115/gene:ENSG00000198176	9
GO:1902400	mitotic G1 DNA damage checkpoint signaling	0.00509626274065685	51/19214	0.0101077754226884	0.163993976707461	0.147528203659609	gene:ENSG00000075218/gene:ENSG00000078304/gene:ENSG00000088038/gene:ENSG00000116017/gene:ENSG00000124762/gene:ENSG00000126457/gene:ENSG00000142453/gene:ENSG00000149115/gene:ENSG00000198176	9
GO:0072395	cell cycle checkpoint signaling	0.00622876557191393	69/19214	0.0101981634273576	0.165078354416512	0.148503704703712	gene:ENSG00000075218/gene:ENSG00000078304/gene:ENSG00000088038/gene:ENSG00000105325/gene:ENSG00000110107/gene:ENSG00000116017/gene:ENSG00000124762/gene:ENSG00000126457/gene:ENSG00000142453/gene:ENSG00000149115/gene:ENSG00000198176	11
GO:0045926	negative regulation of growth	0.0152887882219706	233/19214	0.0102733705919987	0.165633714572169	0.149003304065794	gene:ENSG00000060069/gene:ENSG00000063176/gene:ENSG00000068078/gene:ENSG00000074276/gene:ENSG00000074800/gene:ENSG00000089820/gene:ENSG00000104375/gene:ENSG00000105426/gene:ENSG00000105723/gene:ENSG00000108557/gene:ENSG00000108819/gene:ENSG00000113645/gene:ENSG00000118046/gene:ENSG00000124762/gene:ENSG00000127616/gene:ENSG00000130827/gene:ENSG00000138623/gene:ENSG00000139437/gene:ENSG00000141510/…	27
GO:0031300	intrinsic component of organelle membrane	0.0169875424688562	266/19214	0.0102797354599648	0.165633714572169	0.149003304065794	gene:ENSG00000015475/gene:ENSG00000030110/gene:ENSG00000040487/gene:ENSG00000100242/gene:ENSG00000104883/gene:ENSG00000104915/gene:ENSG00000105426/gene:ENSG00000106089/gene:ENSG00000106404/gene:ENSG00000107819/gene:ENSG00000108774/gene:ENSG00000110090/gene:ENSG00000111737/gene:ENSG00000116688/gene:ENSG00000117298/gene:ENSG00000129968/gene:ENSG00000130204/gene:ENSG00000135454/gene:ENSG00000136213/…	30
GO:0000280	nuclear division	0.0266138165345413	460/19214	0.0103583855931588	0.166518175739564	0.149798961137183	gene:ENSG00000002822/gene:ENSG00000011243/gene:ENSG00000013810/gene:ENSG00000025770/gene:ENSG00000044090/gene:ENSG00000060069/gene:ENSG00000065970/gene:ENSG00000076382/gene:ENSG00000079616/gene:ENSG00000082641/gene:ENSG00000090273/gene:ENSG00000101057/gene:ENSG00000101224/gene:ENSG00000104728/gene:ENSG00000105127/gene:ENSG00000105325/gene:ENSG00000108424/gene:ENSG00000108819/gene:ENSG00000112659/…	47
GO:0002791	regulation of peptide secretion	0.0186862967157418	300/19214	0.0105604057741039	0.169377309086257	0.152371023935644	gene:ENSG00000008130/gene:ENSG00000011304/gene:ENSG00000025434/gene:ENSG00000032389/gene:ENSG00000069696/gene:ENSG00000072310/gene:ENSG00000073350/gene:ENSG00000076201/gene:ENSG00000096433/gene:ENSG00000100151/gene:ENSG00000104783/gene:ENSG00000106089/gene:ENSG00000110090/gene:ENSG00000110514/gene:ENSG00000115687/gene:ENSG00000117385/gene:ENSG00000117394/gene:ENSG00000126368/gene:ENSG00000129667/…	33
GO:0035148	tube formation	0.0101925254813137	138/19214	0.010624751783241	0.170020285956019	0.152949442878188	gene:ENSG00000075275/gene:ENSG00000089094/gene:ENSG00000103197/gene:ENSG00000104375/gene:ENSG00000107404/gene:ENSG00000107882/gene:ENSG00000128567/gene:ENSG00000131759/gene:ENSG00000138002/gene:ENSG00000149418/gene:ENSG00000157933/gene:ENSG00000166145/gene:ENSG00000167642/gene:ENSG00000168758/gene:ENSG00000177030/gene:ENSG00000180900/gene:ENSG00000196576/gene:ENSG00000251322	18
GO:0090132	epithelium migration	0.0181200453001133	289/19214	0.0106610322714858	0.170212244170488	0.153122127577509	gene:ENSG00000004399/gene:ENSG00000005884/gene:ENSG00000034152/gene:ENSG00000050820/gene:ENSG00000058668/gene:ENSG00000061273/gene:ENSG00000073060/gene:ENSG00000076201/gene:ENSG00000077782/gene:ENSG00000089159/gene:ENSG00000100034/gene:ENSG00000100345/gene:ENSG00000104522/gene:ENSG00000105220/gene:ENSG00000112658/gene:ENSG00000112715/gene:ENSG00000123143/gene:ENSG00000124181/gene:ENSG00000132698/…	32
GO:0071156	regulation of cell cycle	0.00792751981879955	98/19214	0.010701973546176	0.170477574057154	0.153360817085154	gene:ENSG00000009950/gene:ENSG00000075218/gene:ENSG00000078304/gene:ENSG00000088038/gene:ENSG00000104973/gene:ENSG00000116017/gene:ENSG00000116809/gene:ENSG00000124762/gene:ENSG00000126457/gene:ENSG00000132382/gene:ENSG00000136717/gene:ENSG00000142453/gene:ENSG00000149115/gene:ENSG00000198176	14
GO:0030662	coated vesicle membrane	0.0113250283125708	159/19214	0.0108391710366048	0.171635088886292	0.154402111935615	gene:ENSG00000063245/gene:ENSG00000071127/gene:ENSG00000072310/gene:ENSG00000072958/gene:ENSG00000100280/gene:ENSG00000105669/gene:ENSG00000111737/gene:ENSG00000114650/gene:ENSG00000127946/gene:ENSG00000129354/gene:ENSG00000130164/gene:ENSG00000130787/gene:ENSG00000136279/gene:ENSG00000142186/gene:ENSG00000148396/gene:ENSG00000167302/gene:ENSG00000181789/gene:ENSG00000183020/gene:ENSG00000197081/…	20
GO:0061572	actin filament bundle organization	0.0113250283125708	159/19214	0.0108391710366048	0.171635088886292	0.154402111935615	gene:ENSG00000075618/gene:ENSG00000082781/gene:ENSG00000089159/gene:ENSG00000100034/gene:ENSG00000104728/gene:ENSG00000104880/gene:ENSG00000105647/gene:ENSG00000106683/gene:ENSG00000112658/gene:ENSG00000116127/gene:ENSG00000136238/gene:ENSG00000166949/gene:ENSG00000174705/gene:ENSG00000175866/gene:ENSG00000186575/gene:ENSG00000186635/gene:ENSG00000186765/gene:ENSG00000187017/gene:ENSG00000241360/…	20
GO:0002446	neutrophil mediated immunity	0.0254813137032843	438/19214	0.010879064568288	0.171635088886292	0.154402111935615	gene:ENSG00000013364/gene:ENSG00000060971/gene:ENSG00000068650/gene:ENSG00000069424/gene:ENSG00000071127/gene:ENSG00000078902/gene:ENSG00000101210/gene:ENSG00000103187/gene:ENSG00000103415/gene:ENSG00000105220/gene:ENSG00000106244/gene:ENSG00000108344/gene:ENSG00000108424/gene:ENSG00000108774/gene:ENSG00000114021/gene:ENSG00000114383/gene:ENSG00000115073/gene:ENSG00000123146/gene:ENSG00000130038/…	45
GO:0030118	clathrin coat	0.00453001132502831	43/19214	0.0109193727383206	0.171635088886292	0.154402111935615	gene:ENSG00000063245/gene:ENSG00000072958/gene:ENSG00000100280/gene:ENSG00000127527/gene:ENSG00000129354/gene:ENSG00000183020/gene:ENSG00000197081/gene:ENSG00000221838	8
GO:0003724	RNA helicase activity	0.00679501698754247	79/19214	0.0109240014794002	0.171635088886292	0.154402111935615	gene:ENSG00000005007/gene:ENSG00000079785/gene:ENSG00000123064/gene:ENSG00000125485/gene:ENSG00000134815/gene:ENSG00000140829/gene:ENSG00000146067/gene:ENSG00000150990/gene:ENSG00000155363/gene:ENSG00000174243/gene:ENSG00000183258/gene:ENSG00000185163	12
GO:1901880	negative regulation of protein depolymerization	0.00679501698754247	79/19214	0.0109240014794002	0.171635088886292	0.154402111935615	gene:ENSG00000042493/gene:ENSG00000077549/gene:ENSG00000100106/gene:ENSG00000115306/gene:ENSG00000116584/gene:ENSG00000130559/gene:ENSG00000159753/gene:ENSG00000163157/gene:ENSG00000166780/gene:ENSG00000177731/gene:ENSG00000197321/gene:ENSG00000197694	12
GO:0005635	nuclear envelope	0.0277463193657984	485/19214	0.0109859572508506	0.171635088886292	0.154402111935615	gene:ENSG00000002822/gene:ENSG00000013364/gene:ENSG00000031823/gene:ENSG00000052749/gene:ENSG00000067606/gene:ENSG00000067836/gene:ENSG00000072310/gene:ENSG00000096433/gene:ENSG00000100242/gene:ENSG00000102898/gene:ENSG00000105325/gene:ENSG00000106089/gene:ENSG00000108424/gene:ENSG00000108559/gene:ENSG00000125450/gene:ENSG00000132182/gene:ENSG00000132359/gene:ENSG00000132470/gene:ENSG00000136478/…	49
GO:0034250	positive regulation of cellular amide metabolic process	0.0118912797281993	170/19214	0.0111922770134587	0.171635088886292	0.154402111935615	gene:ENSG00000011304/gene:ENSG00000063176/gene:ENSG00000066044/gene:ENSG00000069399/gene:ENSG00000081692/gene:ENSG00000100227/gene:ENSG00000100982/gene:ENSG00000105723/gene:ENSG00000107331/gene:ENSG00000107929/gene:ENSG00000115687/gene:ENSG00000121774/gene:ENSG00000123908/gene:ENSG00000163794/gene:ENSG00000163874/gene:ENSG00000165526/gene:ENSG00000167658/gene:ENSG00000175634/gene:ENSG00000196498/…	21
GO:0099604	ligand-gated calcium channel activity	0.00339750849377123	27/19214	0.0111969005798934	0.171635088886292	0.154402111935615	gene:ENSG00000096433/gene:ENSG00000130529/gene:ENSG00000162341/gene:ENSG00000186815/gene:ENSG00000196689/gene:ENSG00000287725	6
GO:0071496	cellular response to external stimulus	0.0198187995469989	324/19214	0.0112836636494591	0.171635088886292	0.154402111935615	gene:ENSG00000006062/gene:ENSG00000030110/gene:ENSG00000039523/gene:ENSG00000066735/gene:ENSG00000068024/gene:ENSG00000072310/gene:ENSG00000089154/gene:ENSG00000100151/gene:ENSG00000101460/gene:ENSG00000103335/gene:ENSG00000108819/gene:ENSG00000108821/gene:ENSG00000110497/gene:ENSG00000112658/gene:ENSG00000117394/gene:ENSG00000120889/gene:ENSG00000124762/gene:ENSG00000125347/gene:ENSG00000132382/…	35
GO:0031058	positive regulation of histone modification	0.00736126840317101	89/19214	0.0113950182398922	0.171635088886292	0.154402111935615	gene:ENSG00000011243/gene:ENSG00000063176/gene:ENSG00000072310/gene:ENSG00000088305/gene:ENSG00000099956/gene:ENSG00000105127/gene:ENSG00000119403/gene:ENSG00000130816/gene:ENSG00000159692/gene:ENSG00000160789/gene:ENSG00000162302/gene:ENSG00000177889/gene:ENSG00000196363	13
GO:1900182	positive regulation of protein localization to nucleus	0.00736126840317101	89/19214	0.0113950182398922	0.171635088886292	0.154402111935615	gene:ENSG00000075218/gene:ENSG00000086589/gene:ENSG00000088888/gene:ENSG00000105647/gene:ENSG00000118046/gene:ENSG00000130726/gene:ENSG00000163874/gene:ENSG00000171206/gene:ENSG00000172057/gene:ENSG00000173801/gene:ENSG00000178028/gene:ENSG00000182541/gene:ENSG00000187778	13
GO:1901028	regulation of mitochondrial outer membrane permeabilization involved in apoptotic signaling pathway	0.00396375990939977	35/19214	0.0114003861682098	0.171635088886292	0.154402111935615	gene:ENSG00000015475/gene:ENSG00000105723/gene:ENSG00000122386/gene:ENSG00000130787/gene:ENSG00000184990/gene:ENSG00000198176/gene:ENSG00000250479	7
GO:0019318	hexose metabolic process	0.0158550396375991	246/19214	0.011434149607941	0.171635088886292	0.154402111935615	gene:ENSG00000010322/gene:ENSG00000067057/gene:ENSG00000074800/gene:ENSG00000082641/gene:ENSG00000090316/gene:ENSG00000101346/gene:ENSG00000105220/gene:ENSG00000106009/gene:ENSG00000110090/gene:ENSG00000111664/gene:ENSG00000115687/gene:ENSG00000132326/gene:ENSG00000140400/gene:ENSG00000140650/gene:ENSG00000141568/gene:ENSG00000141959/gene:ENSG00000142208/gene:ENSG00000149476/gene:ENSG00000162337/…	28
GO:0000478	endonucleolytic cleavage involved in rRNA processing	0.00226500566251416	13/19214	0.0114595695474007	0.171635088886292	0.154402111935615	gene:ENSG00000087269/gene:ENSG00000129347/gene:ENSG00000183751/gene:ENSG00000261236	4
GO:0000479	endonucleolytic cleavage of tricistronic rRNA transcript (SSU-rRNA, 5.8S rRNA, LSU-rRNA)	0.00226500566251416	13/19214	0.0114595695474007	0.171635088886292	0.154402111935615	gene:ENSG00000087269/gene:ENSG00000129347/gene:ENSG00000183751/gene:ENSG00000261236	4
GO:0000974	Prp19 complex	0.00226500566251416	13/19214	0.0114595695474007	0.171635088886292	0.154402111935615	gene:ENSG00000063244/gene:ENSG00000076924/gene:ENSG00000086589/gene:ENSG00000110107	4
GO:0021859	pyramidal neuron differentiation	0.00226500566251416	13/19214	0.0114595695474007	0.171635088886292	0.154402111935615	gene:ENSG00000105953/gene:ENSG00000108175/gene:ENSG00000130827/gene:ENSG00000169398	4
GO:0048308	organelle inheritance	0.00226500566251416	13/19214	0.0114595695474007	0.171635088886292	0.154402111935615	gene:ENSG00000107862/gene:ENSG00000115694/gene:ENSG00000126934/gene:ENSG00000167110	4
GO:0048313	Golgi inheritance	0.00226500566251416	13/19214	0.0114595695474007	0.171635088886292	0.154402111935615	gene:ENSG00000107862/gene:ENSG00000115694/gene:ENSG00000126934/gene:ENSG00000167110	4
GO:0071006	U2-type catalytic step 1 spliceosome	0.00226500566251416	13/19214	0.0114595695474007	0.171635088886292	0.154402111935615	gene:ENSG00000086589/gene:ENSG00000105248/gene:ENSG00000110107/gene:ENSG00000174231	4
GO:0071012	catalytic step 1 spliceosome	0.00226500566251416	13/19214	0.0114595695474007	0.171635088886292	0.154402111935615	gene:ENSG00000086589/gene:ENSG00000105248/gene:ENSG00000110107/gene:ENSG00000174231	4
GO:0071564	npBAF complex	0.00226500566251416	13/19214	0.0114595695474007	0.171635088886292	0.154402111935615	gene:ENSG00000099956/gene:ENSG00000117713/gene:ENSG00000127616/gene:ENSG00000181852	4
GO:1900029	positive regulation of ruffle assembly	0.00226500566251416	13/19214	0.0114595695474007	0.171635088886292	0.154402111935615	gene:ENSG00000140995/gene:ENSG00000159753/gene:ENSG00000174775/gene:ENSG00000177106	4
GO:1902285	semaphorin-plexin signaling pathway involved in neuron projection guidance	0.00226500566251416	13/19214	0.0114595695474007	0.171635088886292	0.154402111935615	gene:ENSG00000004399/gene:ENSG00000114554/gene:ENSG00000130827/gene:ENSG00000196576	4
GO:1990907	beta-catenin-TCF complex	0.00226500566251416	13/19214	0.0114595695474007	0.171635088886292	0.154402111935615	gene:ENSG00000081059/gene:ENSG00000140332/gene:ENSG00000148737/gene:ENSG00000186174	4
GO:1902402	mitotic DNA damage checkpoint signaling	0.00509626274065685	52/19214	0.0114602969894114	0.171635088886292	0.154402111935615	gene:ENSG00000075218/gene:ENSG00000078304/gene:ENSG00000088038/gene:ENSG00000116017/gene:ENSG00000124762/gene:ENSG00000126457/gene:ENSG00000142453/gene:ENSG00000149115/gene:ENSG00000198176	9
GO:1902403	mitotic DNA integrity checkpoint signaling	0.00509626274065685	52/19214	0.0114602969894114	0.171635088886292	0.154402111935615	gene:ENSG00000075218/gene:ENSG00000078304/gene:ENSG00000088038/gene:ENSG00000116017/gene:ENSG00000124762/gene:ENSG00000126457/gene:ENSG00000142453/gene:ENSG00000149115/gene:ENSG00000198176	9
GO:0044389	ubiquitin-like protein ligase binding	0.0186862967157418	302/19214	0.0115884905304101	0.173184925645297	0.15579633773349	gene:ENSG00000010256/gene:ENSG00000015475/gene:ENSG00000044090/gene:ENSG00000055118/gene:ENSG00000061938/gene:ENSG00000078902/gene:ENSG00000092098/gene:ENSG00000100106/gene:ENSG00000101294/gene:ENSG00000101460/gene:ENSG00000103126/gene:ENSG00000105220/gene:ENSG00000105229/gene:ENSG00000107262/gene:ENSG00000110497/gene:ENSG00000112659/gene:ENSG00000116688/gene:ENSG00000119408/gene:ENSG00000124762/…	33
GO:0007052	mitotic spindle organization	0.0130237825594564	192/19214	0.0116907813622127	0.174341886314359	0.156837134064175	gene:ENSG00000002822/gene:ENSG00000008710/gene:ENSG00000013810/gene:ENSG00000075702/gene:ENSG00000090273/gene:ENSG00000100242/gene:ENSG00000101057/gene:ENSG00000102901/gene:ENSG00000104728/gene:ENSG00000108424/gene:ENSG00000115163/gene:ENSG00000116213/gene:ENSG00000119383/gene:ENSG00000119408/gene:ENSG00000125450/gene:ENSG00000131165/gene:ENSG00000135720/gene:ENSG00000137497/gene:ENSG00000149503/…	23
GO:0031498	chromatin disassembly	0.0028312570781427	20/19214	0.0121641405157494	0.180250445824287	0.162152446176341	gene:ENSG00000099956/gene:ENSG00000117713/gene:ENSG00000127616/gene:ENSG00000130479/gene:ENSG00000189079	5
GO:0045292	mRNA cis splicing, via spliceosome	0.0028312570781427	20/19214	0.0121641405157494	0.180250445824287	0.162152446176341	gene:ENSG00000061936/gene:ENSG00000086589/gene:ENSG00000105298/gene:ENSG00000110063/gene:ENSG00000175467	5
GO:0090312	positive regulation of protein deacetylation	0.0028312570781427	20/19214	0.0121641405157494	0.180250445824287	0.162152446176341	gene:ENSG00000011243/gene:ENSG00000072310/gene:ENSG00000105127/gene:ENSG00000159692/gene:ENSG00000174744	5
GO:0019058	viral life cycle	0.0181200453001133	292/19214	0.0122794607651644	0.181575401905142	0.163344370382711	gene:ENSG00000088888/gene:ENSG00000099956/gene:ENSG00000108424/gene:ENSG00000108559/gene:ENSG00000125450/gene:ENSG00000129351/gene:ENSG00000130202/gene:ENSG00000130726/gene:ENSG00000131165/gene:ENSG00000132182/gene:ENSG00000135720/gene:ENSG00000140564/gene:ENSG00000145901/gene:ENSG00000148356/gene:ENSG00000154370/gene:ENSG00000159692/gene:ENSG00000160948/gene:ENSG00000163874/gene:ENSG00000164733/…	32
GO:0031490	chromatin DNA binding	0.00736126840317101	90/19214	0.012464209390137	0.183004740106221	0.164630196249373	gene:ENSG00000005339/gene:ENSG00000064932/gene:ENSG00000112658/gene:ENSG00000113648/gene:ENSG00000126351/gene:ENSG00000130402/gene:ENSG00000131759/gene:ENSG00000148400/gene:ENSG00000158805/gene:ENSG00000166949/gene:ENSG00000168453/gene:ENSG00000179094/gene:ENSG00000185122	13
GO:0072331	signal transduction by p53 class mediator	0.0169875424688562	270/19214	0.0125182654398571	0.183004740106221	0.164630196249373	gene:ENSG00000007968/gene:ENSG00000069399/gene:ENSG00000075218/gene:ENSG00000078304/gene:ENSG00000088038/gene:ENSG00000104419/gene:ENSG00000105248/gene:ENSG00000105373/gene:ENSG00000111642/gene:ENSG00000116017/gene:ENSG00000118046/gene:ENSG00000124762/gene:ENSG00000126457/gene:ENSG00000132382/gene:ENSG00000140992/gene:ENSG00000142453/gene:ENSG00000149115/gene:ENSG00000156983/gene:ENSG00000167965/…	30
GO:0019894	kinesin binding	0.00453001132502831	44/19214	0.0125224266851548	0.183004740106221	0.164630196249373	gene:ENSG00000058453/gene:ENSG00000104728/gene:ENSG00000104892/gene:ENSG00000119408/gene:ENSG00000138834/gene:ENSG00000157193/gene:ENSG00000171603/gene:ENSG00000186185	8
GO:0030521	androgen receptor signaling pathway	0.00453001132502831	44/19214	0.0125224266851548	0.183004740106221	0.164630196249373	gene:ENSG00000106245/gene:ENSG00000108175/gene:ENSG00000117713/gene:ENSG00000123143/gene:ENSG00000127616/gene:ENSG00000130254/gene:ENSG00000167085/gene:ENSG00000196498	8
GO:0017022	myosin binding	0.00622876557191393	71/19214	0.0125588928507765	0.183004740106221	0.164630196249373	gene:ENSG00000073350/gene:ENSG00000100106/gene:ENSG00000103490/gene:ENSG00000106089/gene:ENSG00000115648/gene:ENSG00000131899/gene:ENSG00000132698/gene:ENSG00000167461/gene:ENSG00000167601/gene:ENSG00000183856/gene:ENSG00000278259	11
GO:0032456	endocytic recycling	0.00622876557191393	71/19214	0.0125588928507765	0.183004740106221	0.164630196249373	gene:ENSG00000032389/gene:ENSG00000065000/gene:ENSG00000076201/gene:ENSG00000100129/gene:ENSG00000100139/gene:ENSG00000110047/gene:ENSG00000111737/gene:ENSG00000125447/gene:ENSG00000141252/gene:ENSG00000164877/gene:ENSG00000175220	11
GO:1900006	positive regulation of dendrite development	0.00622876557191393	71/19214	0.0125588928507765	0.183004740106221	0.164630196249373	gene:ENSG00000044090/gene:ENSG00000103319/gene:ENSG00000105662/gene:ENSG00000131152/gene:ENSG00000136279/gene:ENSG00000151208/gene:ENSG00000157193/gene:ENSG00000162105/gene:ENSG00000176248/gene:ENSG00000184402/gene:ENSG00000251322	11
GO:1905477	positive regulation of protein localization to membrane	0.00849377123442809	110/19214	0.0127382715751745	0.185233496826552	0.166635175224492	gene:ENSG00000005884/gene:ENSG00000015475/gene:ENSG00000058668/gene:ENSG00000084112/gene:ENSG00000099904/gene:ENSG00000105270/gene:ENSG00000108819/gene:ENSG00000110651/gene:ENSG00000115306/gene:ENSG00000140992/gene:ENSG00000142627/gene:ENSG00000174775/gene:ENSG00000197879/gene:ENSG00000198176/gene:ENSG00000214253	15
GO:1903018	regulation of glycoprotein metabolic process	0.00509626274065685	53/19214	0.012943616250511	0.187829826707727	0.168970821271791	gene:ENSG00000009830/gene:ENSG00000039650/gene:ENSG00000064687/gene:ENSG00000107331/gene:ENSG00000123908/gene:ENSG00000125967/gene:ENSG00000140105/gene:ENSG00000148737/gene:ENSG00000167110	9
GO:0034614	cellular response to reactive oxygen species	0.0101925254813137	141/19214	0.0131063232262885	0.189797974159206	0.170741357384663	gene:ENSG00000011485/gene:ENSG00000079805/gene:ENSG00000089159/gene:ENSG00000101460/gene:ENSG00000110931/gene:ENSG00000115694/gene:ENSG00000126602/gene:ENSG00000127191/gene:ENSG00000127528/gene:ENSG00000133612/gene:ENSG00000141570/gene:ENSG00000156711/gene:ENSG00000165672/gene:ENSG00000167136/gene:ENSG00000167601/gene:ENSG00000173992/gene:ENSG00000176170/gene:ENSG00000183010	18
GO:0015931	nucleobase-containing compound transport	0.0164212910532276	260/19214	0.0132391864945816	0.190642565033374	0.17150114732936	gene:ENSG00000005007/gene:ENSG00000011243/gene:ENSG00000013364/gene:ENSG00000014164/gene:ENSG00000063244/gene:ENSG00000071894/gene:ENSG00000088247/gene:ENSG00000100227/gene:ENSG00000101194/gene:ENSG00000102898/gene:ENSG00000108559/gene:ENSG00000109111/gene:ENSG00000112759/gene:ENSG00000119720/gene:ENSG00000121774/gene:ENSG00000122068/gene:ENSG00000124571/gene:ENSG00000125450/gene:ENSG00000125755/…	29
GO:0007020	microtubule nucleation	0.00396375990939977	36/19214	0.0132912861951423	0.190642565033374	0.17150114732936	gene:ENSG00000108262/gene:ENSG00000128159/gene:ENSG00000141551/gene:ENSG00000167110/gene:ENSG00000175216/gene:ENSG00000176155/gene:ENSG00000275835	7
GO:0030119	AP-type membrane coat adaptor complex	0.00396375990939977	36/19214	0.0132912861951423	0.190642565033374	0.17150114732936	gene:ENSG00000065000/gene:ENSG00000072958/gene:ENSG00000100280/gene:ENSG00000129354/gene:ENSG00000183020/gene:ENSG00000221838/gene:ENSG00000242802	7
GO:0032040	small-subunit processome	0.00396375990939977	36/19214	0.0132912861951423	0.190642565033374	0.17150114732936	gene:ENSG00000087269/gene:ENSG00000115761/gene:ENSG00000148843/gene:ENSG00000165271/gene:ENSG00000183520/gene:ENSG00000183751/gene:ENSG00000184967	7
GO:0016887	ATP hydrolysis activity	0.0243488108720272	420/19214	0.0133006440720959	0.190642565033374	0.17150114732936	gene:ENSG00000005339/gene:ENSG00000058668/gene:ENSG00000064687/gene:ENSG00000068650/gene:ENSG00000079616/gene:ENSG00000080603/gene:ENSG00000099331/gene:ENSG00000100345/gene:ENSG00000105726/gene:ENSG00000107331/gene:ENSG00000111642/gene:ENSG00000119383/gene:ENSG00000119688/gene:ENSG00000119965/gene:ENSG00000125656/gene:ENSG00000126215/gene:ENSG00000126602/gene:ENSG00000127586/gene:ENSG00000127616/…	43
GO:0000737	DNA catabolic process, endonucleolytic	0.00339750849377123	28/19214	0.0133989225205823	0.191070503454557	0.171886118703441	gene:ENSG00000108424/gene:ENSG00000134452/gene:ENSG00000167136/gene:ENSG00000172732/gene:ENSG00000173614/gene:ENSG00000213918	6
GO:0060148	positive regulation of posttranscriptional gene silencing	0.00339750849377123	28/19214	0.0133989225205823	0.191070503454557	0.171886118703441	gene:ENSG00000100354/gene:ENSG00000123908/gene:ENSG00000124571/gene:ENSG00000126934/gene:ENSG00000129474/gene:ENSG00000144791	6
GO:0010508	positive regulation of autophagy	0.00962627406568516	131/19214	0.0134122824510832	0.191070503454557	0.171886118703441	gene:ENSG00000103197/gene:ENSG00000105401/gene:ENSG00000105723/gene:ENSG00000110497/gene:ENSG00000110931/gene:ENSG00000116688/gene:ENSG00000118046/gene:ENSG00000141569/gene:ENSG00000148356/gene:ENSG00000163874/gene:ENSG00000166289/gene:ENSG00000171206/gene:ENSG00000172057/gene:ENSG00000172977/gene:ENSG00000186815/gene:ENSG00000196235/gene:ENSG00000197386	17
GO:0045930	negative regulation of mitotic cell cycle	0.0181200453001133	294/19214	0.013465429753768	0.191438533760974	0.172217197021609	gene:ENSG00000002822/gene:ENSG00000070159/gene:ENSG00000073536/gene:ENSG00000075218/gene:ENSG00000078304/gene:ENSG00000088038/gene:ENSG00000101182/gene:ENSG00000105373/gene:ENSG00000108344/gene:ENSG00000109062/gene:ENSG00000113141/gene:ENSG00000116017/gene:ENSG00000124762/gene:ENSG00000126215/gene:ENSG00000126457/gene:ENSG00000131152/gene:ENSG00000136861/gene:ENSG00000140534/gene:ENSG00000141198/…	32
GO:0022604	regulation of cell morphogenesis	0.0271800679501699	479/19214	0.0134956499352841	0.191479778130377	0.172254300260711	gene:ENSG00000004399/gene:ENSG00000044090/gene:ENSG00000071127/gene:ENSG00000077549/gene:ENSG00000085733/gene:ENSG00000089820/gene:ENSG00000100106/gene:ENSG00000100345/gene:ENSG00000103319/gene:ENSG00000104880/gene:ENSG00000105426/gene:ENSG00000105429/gene:ENSG00000106683/gene:ENSG00000109062/gene:ENSG00000112658/gene:ENSG00000112715/gene:ENSG00000114554/gene:ENSG00000115694/gene:ENSG00000118046/…	48
GO:0008276	protein methyltransferase activity	0.00736126840317101	91/19214	0.0136091262405632	0.192237225946976	0.172935696724119	gene:ENSG00000067365/gene:ENSG00000099381/gene:ENSG00000104885/gene:ENSG00000109685/gene:ENSG00000126457/gene:ENSG00000132600/gene:ENSG00000135632/gene:ENSG00000142453/gene:ENSG00000181090/gene:ENSG00000183955/gene:ENSG00000196363/gene:ENSG00000204371/gene:ENSG00000272333	13
GO:0030516	regulation of axon extension	0.00736126840317101	91/19214	0.0136091262405632	0.192237225946976	0.172935696724119	gene:ENSG00000085733/gene:ENSG00000089820/gene:ENSG00000105426/gene:ENSG00000105429/gene:ENSG00000106683/gene:ENSG00000112658/gene:ENSG00000130827/gene:ENSG00000136279/gene:ENSG00000138623/gene:ENSG00000155256/gene:ENSG00000168758/gene:ENSG00000176248/gene:ENSG00000187764	13
GO:0030135	coated vesicle	0.0175537938844847	283/19214	0.0136313170631541	0.192237225946976	0.172935696724119	gene:ENSG00000053501/gene:ENSG00000061938/gene:ENSG00000063245/gene:ENSG00000071127/gene:ENSG00000072310/gene:ENSG00000072958/gene:ENSG00000079805/gene:ENSG00000100280/gene:ENSG00000103365/gene:ENSG00000105669/gene:ENSG00000107404/gene:ENSG00000111737/gene:ENSG00000114650/gene:ENSG00000117298/gene:ENSG00000127946/gene:ENSG00000129354/gene:ENSG00000130038/gene:ENSG00000130164/gene:ENSG00000130787/…	31
GO:0005769	early endosome	0.0226500566251416	386/19214	0.013744299290567	0.192360250162905	0.173046368725293	gene:ENSG00000010322/gene:ENSG00000029725/gene:ENSG00000064687/gene:ENSG00000068650/gene:ENSG00000076201/gene:ENSG00000100151/gene:ENSG00000100266/gene:ENSG00000101337/gene:ENSG00000102858/gene:ENSG00000103365/gene:ENSG00000104805/gene:ENSG00000105223/gene:ENSG00000105270/gene:ENSG00000106266/gene:ENSG00000108774/gene:ENSG00000110047/gene:ENSG00000117298/gene:ENSG00000125447/gene:ENSG00000126934/…	40
GO:0000777	kinetochore	0.00849377123442809	111/19214	0.0137756691897095	0.192360250162905	0.173046368725293	gene:ENSG00000002822/gene:ENSG00000076382/gene:ENSG00000102901/gene:ENSG00000115163/gene:ENSG00000120071/gene:ENSG00000125450/gene:ENSG00000149503/gene:ENSG00000158805/gene:ENSG00000161036/gene:ENSG00000166582/gene:ENSG00000167513/gene:ENSG00000175216/gene:ENSG00000184402/gene:ENSG00000185122/gene:ENSG00000198917	15
GO:0006096	glycolytic process	0.00849377123442809	111/19214	0.0137756691897095	0.192360250162905	0.173046368725293	gene:ENSG00000009950/gene:ENSG00000067057/gene:ENSG00000068024/gene:ENSG00000074800/gene:ENSG00000105220/gene:ENSG00000105953/gene:ENSG00000108262/gene:ENSG00000108559/gene:ENSG00000125450/gene:ENSG00000132182/gene:ENSG00000141568/gene:ENSG00000141959/gene:ENSG00000160326/gene:ENSG00000164916/gene:ENSG00000170525	15
GO:0051304	chromosome separation	0.00792751981879955	101/19214	0.0137771788571008	0.192360250162905	0.173046368725293	gene:ENSG00000002822/gene:ENSG00000013810/gene:ENSG00000025770/gene:ENSG00000108469/gene:ENSG00000113141/gene:ENSG00000119408/gene:ENSG00000126215/gene:ENSG00000136861/gene:ENSG00000137497/gene:ENSG00000141552/gene:ENSG00000167513/gene:ENSG00000172732/gene:ENSG00000177302/gene:ENSG00000196510	14
GO:0060828	regulation of canonical Wnt signaling pathway	0.0169875424688562	272/19214	0.0137772643147065	0.192360250162905	0.173046368725293	gene:ENSG00000015133/gene:ENSG00000062038/gene:ENSG00000073536/gene:ENSG00000100146/gene:ENSG00000101182/gene:ENSG00000103126/gene:ENSG00000104375/gene:ENSG00000105723/gene:ENSG00000107404/gene:ENSG00000107816/gene:ENSG00000108344/gene:ENSG00000108821/gene:ENSG00000109062/gene:ENSG00000116857/gene:ENSG00000118046/gene:ENSG00000130529/gene:ENSG00000133275/gene:ENSG00000140332/gene:ENSG00000141551/…	30
GO:0019674	NAD metabolic process	0.00622876557191393	72/19214	0.0138844829701093	0.193471851167984	0.17404635971739	gene:ENSG00000008130/gene:ENSG00000067057/gene:ENSG00000074800/gene:ENSG00000105220/gene:ENSG00000105953/gene:ENSG00000141568/gene:ENSG00000141959/gene:ENSG00000147813/gene:ENSG00000164916/gene:ENSG00000172890/gene:ENSG00000173614	11
GO:0045727	positive regulation of translation	0.0101925254813137	142/19214	0.0140279080697978	0.195082554883359	0.175495341140537	gene:ENSG00000011304/gene:ENSG00000066044/gene:ENSG00000069399/gene:ENSG00000081692/gene:ENSG00000100227/gene:ENSG00000100982/gene:ENSG00000107929/gene:ENSG00000115687/gene:ENSG00000121774/gene:ENSG00000123908/gene:ENSG00000163794/gene:ENSG00000163874/gene:ENSG00000165526/gene:ENSG00000167658/gene:ENSG00000175634/gene:ENSG00000196498/gene:ENSG00000196576/gene:ENSG00000254858	18
GO:0016055	Wnt signaling pathway	0.0277463193657984	492/19214	0.0140718900386211	0.195203054654493	0.175603742163145	gene:ENSG00000005884/gene:ENSG00000015133/gene:ENSG00000062038/gene:ENSG00000073536/gene:ENSG00000075275/gene:ENSG00000081059/gene:ENSG00000100146/gene:ENSG00000100354/gene:ENSG00000101182/gene:ENSG00000103126/gene:ENSG00000103197/gene:ENSG00000104375/gene:ENSG00000105229/gene:ENSG00000105723/gene:ENSG00000107404/gene:ENSG00000107816/gene:ENSG00000108344/gene:ENSG00000108821/gene:ENSG00000109062/…	49
GO:0090130	tissue migration	0.0181200453001133	295/19214	0.0140922735989689	0.195203054654493	0.175603742163145	gene:ENSG00000004399/gene:ENSG00000005884/gene:ENSG00000034152/gene:ENSG00000050820/gene:ENSG00000058668/gene:ENSG00000061273/gene:ENSG00000073060/gene:ENSG00000076201/gene:ENSG00000077782/gene:ENSG00000089159/gene:ENSG00000100034/gene:ENSG00000100345/gene:ENSG00000104522/gene:ENSG00000105220/gene:ENSG00000112658/gene:ENSG00000112715/gene:ENSG00000123143/gene:ENSG00000124181/gene:ENSG00000132698/…	32
GO:0042176	regulation of protein catabolic process	0.0226500566251416	387/19214	0.0142950337556995	0.197621087956011	0.177778993453005	gene:ENSG00000006025/gene:ENSG00000008710/gene:ENSG00000070159/gene:ENSG00000079999/gene:ENSG00000082641/gene:ENSG00000099958/gene:ENSG00000100359/gene:ENSG00000101210/gene:ENSG00000103126/gene:ENSG00000104852/gene:ENSG00000104969/gene:ENSG00000105325/gene:ENSG00000105373/gene:ENSG00000105723/gene:ENSG00000107331/gene:ENSG00000107404/gene:ENSG00000107882/gene:ENSG00000108344/gene:ENSG00000116857/…	40
GO:0004536	deoxyribonuclease activity	0.00566251415628539	63/19214	0.0143708045600958	0.198180475828207	0.178282216129782	gene:ENSG00000011304/gene:ENSG00000062822/gene:ENSG00000105223/gene:ENSG00000126215/gene:ENSG00000157014/gene:ENSG00000167136/gene:ENSG00000172732/gene:ENSG00000177084/gene:ENSG00000198690/gene:ENSG00000213918	10
GO:0072655	establishment of protein localization to mitochondrion	0.00962627406568516	132/19214	0.0143920476810612	0.198180475828207	0.178282216129782	gene:ENSG00000015475/gene:ENSG00000055483/gene:ENSG00000072310/gene:ENSG00000092098/gene:ENSG00000099800/gene:ENSG00000100347/gene:ENSG00000104980/gene:ENSG00000105197/gene:ENSG00000105723/gene:ENSG00000110711/gene:ENSG00000116688/gene:ENSG00000130204/gene:ENSG00000164877/gene:ENSG00000165688/gene:ENSG00000173210/gene:ENSG00000198176/gene:ENSG00000214253	17
GO:0050000	chromosome localization	0.00679501698754247	82/19214	0.0145024231399701	0.199200928967117	0.179200210933767	gene:ENSG00000002822/gene:ENSG00000076382/gene:ENSG00000079616/gene:ENSG00000090273/gene:ENSG00000108424/gene:ENSG00000131165/gene:ENSG00000137497/gene:ENSG00000149503/gene:ENSG00000160789/gene:ENSG00000167513/gene:ENSG00000171853/gene:ENSG00000197102	12
GO:0001959	regulation of cytokine-mediated signaling pathway	0.0107587768969422	153/19214	0.0145229953919528	0.199200928967117	0.179200210933767	gene:ENSG00000005206/gene:ENSG00000025434/gene:ENSG00000088888/gene:ENSG00000092098/gene:ENSG00000100304/gene:ENSG00000104365/gene:ENSG00000105229/gene:ENSG00000105270/gene:ENSG00000105298/gene:ENSG00000105401/gene:ENSG00000110514/gene:ENSG00000126456/gene:ENSG00000127191/gene:ENSG00000159216/gene:ENSG00000167601/gene:ENSG00000176170/gene:ENSG00000183087/gene:ENSG00000184557/gene:ENSG00000185507	19
GO:0072413	mitotic cell cycle checkpoint signaling	0.00509626274065685	54/19214	0.0145648140404958	0.19938433908171	0.179365205802981	gene:ENSG00000075218/gene:ENSG00000078304/gene:ENSG00000088038/gene:ENSG00000116017/gene:ENSG00000124762/gene:ENSG00000126457/gene:ENSG00000142453/gene:ENSG00000149115/gene:ENSG00000198176	9
GO:1990138	neuron projection extension	0.0113250283125708	164/19214	0.0149110778477952	0.200978436026985	0.180799247854509	gene:ENSG00000043143/gene:ENSG00000067606/gene:ENSG00000085733/gene:ENSG00000089820/gene:ENSG00000105426/gene:ENSG00000105429/gene:ENSG00000106683/gene:ENSG00000107404/gene:ENSG00000112658/gene:ENSG00000114554/gene:ENSG00000118046/gene:ENSG00000130477/gene:ENSG00000130827/gene:ENSG00000136279/gene:ENSG00000138623/gene:ENSG00000155256/gene:ENSG00000168758/gene:ENSG00000176248/gene:ENSG00000187764/…	20
GO:0005849	mRNA cleavage factor complex	0.0028312570781427	21/19214	0.0150349066549746	0.200978436026985	0.180799247854509	gene:ENSG00000014164/gene:ENSG00000071894/gene:ENSG00000125755/gene:ENSG00000160917/gene:ENSG00000185730	5
GO:0010640	regulation of platelet-derived growth factor receptor signaling pathway	0.0028312570781427	21/19214	0.0150349066549746	0.200978436026985	0.180799247854509	gene:ENSG00000109062/gene:ENSG00000127946/gene:ENSG00000130787/gene:ENSG00000165458/gene:ENSG00000185359	5
GO:0036315	cellular response to sterol	0.0028312570781427	21/19214	0.0150349066549746	0.200978436026985	0.180799247854509	gene:ENSG00000006025/gene:ENSG00000082641/gene:ENSG00000089351/gene:ENSG00000114650/gene:ENSG00000157193	5
GO:0099515	actin filament-based transport	0.0028312570781427	21/19214	0.0150349066549746	0.200978436026985	0.180799247854509	gene:ENSG00000100242/gene:ENSG00000128833/gene:ENSG00000130402/gene:ENSG00000197879/gene:ENSG00000278259	5
GO:0000463	maturation of LSU-rRNA from tricistronic rRNA transcript (SSU-rRNA, 5.8S rRNA, LSU-rRNA)	0.00226500566251416	14/19214	0.0151400505382006	0.200978436026985	0.180799247854509	gene:ENSG00000100029/gene:ENSG00000108592/gene:ENSG00000142207/gene:ENSG00000261236	4
GO:0007097	nuclear migration	0.00226500566251416	14/19214	0.0151400505382006	0.200978436026985	0.180799247854509	gene:ENSG00000100242/gene:ENSG00000109062/gene:ENSG00000188807/gene:ENSG00000197102	4
GO:0016442	RISC complex	0.00226500566251416	14/19214	0.0151400505382006	0.200978436026985	0.180799247854509	gene:ENSG00000123908/gene:ENSG00000124571/gene:ENSG00000144791/gene:ENSG00000197157	4
GO:0030948	negative regulation of vascular endothelial growth factor receptor signaling pathway	0.00226500566251416	14/19214	0.0151400505382006	0.200978436026985	0.180799247854509	gene:ENSG00000136830/gene:ENSG00000136848/gene:ENSG00000185359/gene:ENSG00000249915	4
GO:0031332	RNAi effector complex	0.00226500566251416	14/19214	0.0151400505382006	0.200978436026985	0.180799247854509	gene:ENSG00000123908/gene:ENSG00000124571/gene:ENSG00000144791/gene:ENSG00000197157	4
GO:0032530	regulation of microvillus organization	0.00226500566251416	14/19214	0.0151400505382006	0.200978436026985	0.180799247854509	gene:ENSG00000074276/gene:ENSG00000075618/gene:ENSG00000099834/gene:ENSG00000128567	4
GO:0040023	nuclear migration	0.00226500566251416	14/19214	0.0151400505382006	0.200978436026985	0.180799247854509	gene:ENSG00000100242/gene:ENSG00000109062/gene:ENSG00000188807/gene:ENSG00000197102	4
GO:0042983	amyloid precursor protein biosynthetic process	0.00226500566251416	14/19214	0.0151400505382006	0.200978436026985	0.180799247854509	gene:ENSG00000064687/gene:ENSG00000107331/gene:ENSG00000123908/gene:ENSG00000125967	4
GO:0042984	regulation of amyloid precursor protein biosynthetic process	0.00226500566251416	14/19214	0.0151400505382006	0.200978436026985	0.180799247854509	gene:ENSG00000064687/gene:ENSG00000107331/gene:ENSG00000123908/gene:ENSG00000125967	4
GO:0046831	regulation of RNA export from nucleus	0.00226500566251416	14/19214	0.0151400505382006	0.200978436026985	0.180799247854509	gene:ENSG00000011243/gene:ENSG00000109111/gene:ENSG00000119720/gene:ENSG00000121774	4
GO:0099092	postsynaptic density, intracellular component	0.00226500566251416	14/19214	0.0151400505382006	0.200978436026985	0.180799247854509	gene:ENSG00000116584/gene:ENSG00000159842/gene:ENSG00000186716/gene:ENSG00000251322	4
GO:0006305	DNA alkylation	0.00622876557191393	73/19214	0.0153130595230597	0.20250798905118	0.18217522650075	gene:ENSG00000088305/gene:ENSG00000100151/gene:ENSG00000105723/gene:ENSG00000130726/gene:ENSG00000130816/gene:ENSG00000132600/gene:ENSG00000136830/gene:ENSG00000178028/gene:ENSG00000181090/gene:ENSG00000187605/gene:ENSG00000204371	11
GO:0006306	DNA methylation	0.00622876557191393	73/19214	0.0153130595230597	0.20250798905118	0.18217522650075	gene:ENSG00000088305/gene:ENSG00000100151/gene:ENSG00000105723/gene:ENSG00000130726/gene:ENSG00000130816/gene:ENSG00000132600/gene:ENSG00000136830/gene:ENSG00000178028/gene:ENSG00000181090/gene:ENSG00000187605/gene:ENSG00000204371	11
GO:0035194	post-transcriptional gene silencing by RNA	0.00962627406568516	133/19214	0.0154267910090504	0.203627830852041	0.183182630873648	gene:ENSG00000066044/gene:ENSG00000100354/gene:ENSG00000108559/gene:ENSG00000119720/gene:ENSG00000123908/gene:ENSG00000124571/gene:ENSG00000125450/gene:ENSG00000126934/gene:ENSG00000128191/gene:ENSG00000129474/gene:ENSG00000132182/gene:ENSG00000144791/gene:ENSG00000155363/gene:ENSG00000163874/gene:ENSG00000181222/gene:ENSG00000196498/gene:ENSG00000198917	17
GO:0002444	myeloid leukocyte mediated immunity	0.0277463193657984	495/19214	0.0155962480242096	0.205477636093392	0.184846706895558	gene:ENSG00000013364/gene:ENSG00000060971/gene:ENSG00000063176/gene:ENSG00000068650/gene:ENSG00000069424/gene:ENSG00000071127/gene:ENSG00000078902/gene:ENSG00000079785/gene:ENSG00000088888/gene:ENSG00000101210/gene:ENSG00000103187/gene:ENSG00000103415/gene:ENSG00000105220/gene:ENSG00000106244/gene:ENSG00000108344/gene:ENSG00000108424/gene:ENSG00000108774/gene:ENSG00000114021/gene:ENSG00000114383/…	49
GO:0046939	nucleotide phosphorylation	0.00906002265005663	123/19214	0.0157842788006356	0.206582254294824	0.185840416190611	gene:ENSG00000009950/gene:ENSG00000039650/gene:ENSG00000067057/gene:ENSG00000068024/gene:ENSG00000074800/gene:ENSG00000105220/gene:ENSG00000105953/gene:ENSG00000108262/gene:ENSG00000108559/gene:ENSG00000125450/gene:ENSG00000132182/gene:ENSG00000141568/gene:ENSG00000141959/gene:ENSG00000160326/gene:ENSG00000164916/gene:ENSG00000170525	16
GO:0048037	obsolete cofactor binding	0.0169875424688562	275/19214	0.0158553149889228	0.206582254294824	0.185840416190611	gene:ENSG00000067829/gene:ENSG00000073578/gene:ENSG00000097021/gene:ENSG00000099949/gene:ENSG00000105135/gene:ENSG00000105607/gene:ENSG00000105953/gene:ENSG00000111271/gene:ENSG00000117118/gene:ENSG00000124588/gene:ENSG00000127948/gene:ENSG00000133816/gene:ENSG00000135069/gene:ENSG00000137106/gene:ENSG00000137857/gene:ENSG00000141994/gene:ENSG00000159692/gene:ENSG00000160209/gene:ENSG00000163931/…	30
GO:0043242	negative regulation of protein-containing complex disassembly	0.00679501698754247	83/19214	0.0158738265595154	0.206582254294824	0.185840416190611	gene:ENSG00000042493/gene:ENSG00000077549/gene:ENSG00000100106/gene:ENSG00000115306/gene:ENSG00000116584/gene:ENSG00000130559/gene:ENSG00000159753/gene:ENSG00000163157/gene:ENSG00000166780/gene:ENSG00000177731/gene:ENSG00000197321/gene:ENSG00000197694	12
GO:0000027	ribosomal large subunit assembly	0.00339750849377123	29/19214	0.0158864081987316	0.206582254294824	0.185840416190611	gene:ENSG00000053372/gene:ENSG00000073536/gene:ENSG00000105373/gene:ENSG00000130810/gene:ENSG00000131653/gene:ENSG00000261236	6
GO:0043601	nuclear replisome	0.00339750849377123	29/19214	0.0158864081987316	0.206582254294824	0.185840416190611	gene:ENSG00000014138/gene:ENSG00000062822/gene:ENSG00000106628/gene:ENSG00000110107/gene:ENSG00000160949/gene:ENSG00000177084	6
GO:0051016	barbed-end actin filament capping	0.00339750849377123	29/19214	0.0158864081987316	0.206582254294824	0.185840416190611	gene:ENSG00000042493/gene:ENSG00000077549/gene:ENSG00000100106/gene:ENSG00000159753/gene:ENSG00000177731/gene:ENSG00000197321	6
GO:0060765	regulation of androgen receptor signaling pathway	0.00339750849377123	29/19214	0.0158864081987316	0.206582254294824	0.185840416190611	gene:ENSG00000106245/gene:ENSG00000123143/gene:ENSG00000127616/gene:ENSG00000130254/gene:ENSG00000167085/gene:ENSG00000196498	6
GO:0043954	cellular component maintenance	0.00566251415628539	64/19214	0.0159624654246806	0.206925734159605	0.186149409047921	gene:ENSG00000005884/gene:ENSG00000085733/gene:ENSG00000100151/gene:ENSG00000109111/gene:ENSG00000140859/gene:ENSG00000162105/gene:ENSG00000163362/gene:ENSG00000175216/gene:ENSG00000176058/gene:ENSG00000250479	10
GO:0000776	kinetochore	0.0101925254813137	144/19214	0.0160230527838656	0.206925734159605	0.186149409047921	gene:ENSG00000002822/gene:ENSG00000076382/gene:ENSG00000079616/gene:ENSG00000102901/gene:ENSG00000115163/gene:ENSG00000120071/gene:ENSG00000125450/gene:ENSG00000135720/gene:ENSG00000149503/gene:ENSG00000158805/gene:ENSG00000161036/gene:ENSG00000166582/gene:ENSG00000167513/gene:ENSG00000171853/gene:ENSG00000175216/gene:ENSG00000184402/gene:ENSG00000185122/gene:ENSG00000198917	18
GO:0002283	neutrophil activation involved in immune response	0.0243488108720272	425/19214	0.0160243710502254	0.206925734159605	0.186149409047921	gene:ENSG00000013364/gene:ENSG00000060971/gene:ENSG00000068650/gene:ENSG00000069424/gene:ENSG00000078902/gene:ENSG00000101210/gene:ENSG00000103187/gene:ENSG00000103415/gene:ENSG00000105220/gene:ENSG00000106244/gene:ENSG00000108344/gene:ENSG00000108424/gene:ENSG00000108774/gene:ENSG00000114021/gene:ENSG00000115073/gene:ENSG00000123146/gene:ENSG00000130038/gene:ENSG00000131473/gene:ENSG00000135926/…	43
GO:0006757	ATP generation from ADP	0.00849377123442809	113/19214	0.0160459719379269	0.206925734159605	0.186149409047921	gene:ENSG00000009950/gene:ENSG00000067057/gene:ENSG00000068024/gene:ENSG00000074800/gene:ENSG00000105220/gene:ENSG00000105953/gene:ENSG00000108262/gene:ENSG00000108559/gene:ENSG00000125450/gene:ENSG00000132182/gene:ENSG00000141568/gene:ENSG00000141959/gene:ENSG00000160326/gene:ENSG00000164916/gene:ENSG00000170525	15
GO:0030308	negative regulation of cell growth	0.0118912797281993	176/19214	0.0161287304699532	0.206925734159605	0.186149409047921	gene:ENSG00000060069/gene:ENSG00000063176/gene:ENSG00000074276/gene:ENSG00000074800/gene:ENSG00000089820/gene:ENSG00000105426/gene:ENSG00000105723/gene:ENSG00000108819/gene:ENSG00000118046/gene:ENSG00000124762/gene:ENSG00000127616/gene:ENSG00000130827/gene:ENSG00000138623/gene:ENSG00000139437/gene:ENSG00000141510/gene:ENSG00000143537/gene:ENSG00000164916/gene:ENSG00000167085/gene:ENSG00000168758/…	21
GO:0097711	ciliary basal body-plasma membrane docking	0.00736126840317101	93/19214	0.0161392954965303	0.206925734159605	0.186149409047921	gene:ENSG00000110274/gene:ENSG00000112877/gene:ENSG00000116127/gene:ENSG00000121289/gene:ENSG00000136811/gene:ENSG00000136861/gene:ENSG00000141551/gene:ENSG00000141577/gene:ENSG00000160299/gene:ENSG00000175216/gene:ENSG00000176101/gene:ENSG00000197102/gene:ENSG00000198089	13
GO:0030038	contractile actin filament bundle assembly	0.00792751981879955	103/19214	0.0161785279382884	0.206925734159605	0.186149409047921	gene:ENSG00000082781/gene:ENSG00000089159/gene:ENSG00000100034/gene:ENSG00000104728/gene:ENSG00000104880/gene:ENSG00000105647/gene:ENSG00000106683/gene:ENSG00000112658/gene:ENSG00000116127/gene:ENSG00000136238/gene:ENSG00000166949/gene:ENSG00000174705/gene:ENSG00000186575/gene:ENSG00000186635	14
GO:0030330	DNA damage response, signal transduction by p53 class mediator	0.00792751981879955	103/19214	0.0161785279382884	0.206925734159605	0.186149409047921	gene:ENSG00000069399/gene:ENSG00000075218/gene:ENSG00000078304/gene:ENSG00000088038/gene:ENSG00000104419/gene:ENSG00000105248/gene:ENSG00000116017/gene:ENSG00000124762/gene:ENSG00000126457/gene:ENSG00000142453/gene:ENSG00000149115/gene:ENSG00000172977/gene:ENSG00000183955/gene:ENSG00000198176	14
GO:0043149	stress fiber assembly	0.00792751981879955	103/19214	0.0161785279382884	0.206925734159605	0.186149409047921	gene:ENSG00000082781/gene:ENSG00000089159/gene:ENSG00000100034/gene:ENSG00000104728/gene:ENSG00000104880/gene:ENSG00000105647/gene:ENSG00000106683/gene:ENSG00000112658/gene:ENSG00000116127/gene:ENSG00000136238/gene:ENSG00000166949/gene:ENSG00000174705/gene:ENSG00000186575/gene:ENSG00000186635	14
GO:0010803	regulation of tumor necrosis factor-mediated signaling pathway	0.00509626274065685	55/19214	0.0163308851375733	0.207785280130354	0.186922652526574	gene:ENSG00000005206/gene:ENSG00000092098/gene:ENSG00000104365/gene:ENSG00000105229/gene:ENSG00000105270/gene:ENSG00000110514/gene:ENSG00000127191/gene:ENSG00000176170/gene:ENSG00000183087	9
GO:0031113	regulation of microtubule polymerization	0.00509626274065685	55/19214	0.0163308851375733	0.207785280130354	0.186922652526574	gene:ENSG00000077549/gene:ENSG00000105270/gene:ENSG00000108262/gene:ENSG00000130559/gene:ENSG00000136238/gene:ENSG00000136861/gene:ENSG00000137497/gene:ENSG00000141556/gene:ENSG00000175216	9
GO:0016358	dendrite development	0.0152887882219706	242/19214	0.0163346681911578	0.207785280130354	0.186922652526574	gene:ENSG00000044090/gene:ENSG00000100320/gene:ENSG00000103319/gene:ENSG00000105426/gene:ENSG00000105662/gene:ENSG00000105723/gene:ENSG00000107404/gene:ENSG00000108819/gene:ENSG00000118046/gene:ENSG00000130479/gene:ENSG00000130669/gene:ENSG00000131152/gene:ENSG00000136279/gene:ENSG00000141503/gene:ENSG00000142453/gene:ENSG00000142599/gene:ENSG00000144711/gene:ENSG00000151208/gene:ENSG00000157193/…	27
GO:0006644	phospholipid metabolic process	0.0254813137032843	450/19214	0.016897697758556	0.214557905053839	0.19301527378671	gene:ENSG00000025434/gene:ENSG00000032444/gene:ENSG00000063176/gene:ENSG00000068078/gene:ENSG00000073060/gene:ENSG00000077044/gene:ENSG00000079459/gene:ENSG00000087157/gene:ENSG00000100241/gene:ENSG00000105655/gene:ENSG00000107331/gene:ENSG00000110497/gene:ENSG00000110651/gene:ENSG00000110697/gene:ENSG00000111664/gene:ENSG00000115556/gene:ENSG00000124181/gene:ENSG00000125505/gene:ENSG00000129219/…	45
GO:0014069	postsynaptic density	0.0192525481313703	322/19214	0.0169452099952041	0.214772110047714	0.193207971583274	gene:ENSG00000069424/gene:ENSG00000072071/gene:ENSG00000077549/gene:ENSG00000080854/gene:ENSG00000100151/gene:ENSG00000103197/gene:ENSG00000103319/gene:ENSG00000105426/gene:ENSG00000105662/gene:ENSG00000106089/gene:ENSG00000107404/gene:ENSG00000108819/gene:ENSG00000115306/gene:ENSG00000116584/gene:ENSG00000126464/gene:ENSG00000129968/gene:ENSG00000130787/gene:ENSG00000136279/gene:ENSG00000140992/…	34
GO:0006403	RNA localization	0.0158550396375991	254/19214	0.0169991906486158	0.215067377718679	0.193473592979686	gene:ENSG00000005007/gene:ENSG00000011243/gene:ENSG00000013364/gene:ENSG00000014164/gene:ENSG00000063244/gene:ENSG00000071894/gene:ENSG00000088247/gene:ENSG00000100227/gene:ENSG00000102898/gene:ENSG00000108559/gene:ENSG00000109111/gene:ENSG00000119720/gene:ENSG00000121774/gene:ENSG00000122068/gene:ENSG00000124571/gene:ENSG00000125450/gene:ENSG00000125755/gene:ENSG00000132182/gene:ENSG00000140829/…	28
GO:0005178	integrin binding	0.0101925254813137	145/19214	0.0171001063896003	0.215565909504871	0.19392206981012	gene:ENSG00000005884/gene:ENSG00000010322/gene:ENSG00000082781/gene:ENSG00000100345/gene:ENSG00000110651/gene:ENSG00000121289/gene:ENSG00000130402/gene:ENSG00000130702/gene:ENSG00000132470/gene:ENSG00000137076/gene:ENSG00000138623/gene:ENSG00000142798/gene:ENSG00000143537/gene:ENSG00000149781/gene:ENSG00000160323/gene:ENSG00000161638/gene:ENSG00000169398/gene:ENSG00000185624	18
GO:0051668	localization within membrane	0.0101925254813137	145/19214	0.0171001063896003	0.215565909504871	0.19392206981012	gene:ENSG00000065000/gene:ENSG00000084112/gene:ENSG00000100151/gene:ENSG00000107404/gene:ENSG00000110651/gene:ENSG00000114650/gene:ENSG00000127946/gene:ENSG00000136238/gene:ENSG00000150977/gene:ENSG00000167461/gene:ENSG00000171603/gene:ENSG00000173402/gene:ENSG00000174775/gene:ENSG00000176101/gene:ENSG00000180900/gene:ENSG00000188157/gene:ENSG00000250067/gene:ENSG00000251322	18
GO:0009267	cellular response to starvation	0.0124575311438279	188/19214	0.017263395234456	0.217233639494259	0.195422351798907	gene:ENSG00000039523/gene:ENSG00000072310/gene:ENSG00000089154/gene:ENSG00000100151/gene:ENSG00000101460/gene:ENSG00000110497/gene:ENSG00000117394/gene:ENSG00000124762/gene:ENSG00000132382/gene:ENSG00000133056/gene:ENSG00000139540/gene:ENSG00000141564/gene:ENSG00000143882/gene:ENSG00000147804/gene:ENSG00000159720/gene:ENSG00000163874/gene:ENSG00000166986/gene:ENSG00000167965/gene:ENSG00000180535/…	22
GO:0060147	regulation of posttranscriptional gene silencing	0.00736126840317101	94/19214	0.0175311233007138	0.219813315232027	0.197743015857783	gene:ENSG00000066044/gene:ENSG00000100354/gene:ENSG00000108559/gene:ENSG00000123908/gene:ENSG00000124571/gene:ENSG00000125450/gene:ENSG00000126934/gene:ENSG00000129474/gene:ENSG00000132182/gene:ENSG00000144791/gene:ENSG00000163874/gene:ENSG00000181222/gene:ENSG00000196498	13
GO:0060966	regulation of gene silencing by RNA	0.00736126840317101	94/19214	0.0175311233007138	0.219813315232027	0.197743015857783	gene:ENSG00000066044/gene:ENSG00000100354/gene:ENSG00000108559/gene:ENSG00000123908/gene:ENSG00000124571/gene:ENSG00000125450/gene:ENSG00000126934/gene:ENSG00000129474/gene:ENSG00000132182/gene:ENSG00000144791/gene:ENSG00000163874/gene:ENSG00000181222/gene:ENSG00000196498	13
GO:0016441	posttranscriptional gene silencing	0.00962627406568516	135/19214	0.0176690102278919	0.221105765031124	0.198905697567253	gene:ENSG00000066044/gene:ENSG00000100354/gene:ENSG00000108559/gene:ENSG00000119720/gene:ENSG00000123908/gene:ENSG00000124571/gene:ENSG00000125450/gene:ENSG00000126934/gene:ENSG00000128191/gene:ENSG00000129474/gene:ENSG00000132182/gene:ENSG00000144791/gene:ENSG00000155363/gene:ENSG00000163874/gene:ENSG00000181222/gene:ENSG00000196498/gene:ENSG00000198917	17
GO:0051898	negative regulation of protein kinase B signaling	0.00396375990939977	38/19214	0.0177288400552849	0.221105765031124	0.198905697567253	gene:ENSG00000078304/gene:ENSG00000103197/gene:ENSG00000105373/gene:ENSG00000109062/gene:ENSG00000142627/gene:ENSG00000173402/gene:ENSG00000249915	7
GO:0071364	cellular response to epidermal growth factor stimulus	0.00396375990939977	38/19214	0.0177288400552849	0.221105765031124	0.198905697567253	gene:ENSG00000101210/gene:ENSG00000108819/gene:ENSG00000108821/gene:ENSG00000124181/gene:ENSG00000140992/gene:ENSG00000166508/gene:ENSG00000166986	7
GO:0035770	ribonucleoprotein granule	0.0158550396375991	255/19214	0.0178248915055526	0.221908818050477	0.199628120254764	gene:ENSG00000005007/gene:ENSG00000038358/gene:ENSG00000066044/gene:ENSG00000079785/gene:ENSG00000088038/gene:ENSG00000088247/gene:ENSG00000090621/gene:ENSG00000100227/gene:ENSG00000100354/gene:ENSG00000107929/gene:ENSG00000108107/gene:ENSG00000108424/gene:ENSG00000110063/gene:ENSG00000123908/gene:ENSG00000125755/gene:ENSG00000129474/gene:ENSG00000130520/gene:ENSG00000133243/gene:ENSG00000136238/…	28
GO:2001235	positive regulation of apoptotic signaling pathway	0.0113250283125708	167/19214	0.0178791269252203	0.222189362799414	0.199880496980347	gene:ENSG00000015475/gene:ENSG00000030110/gene:ENSG00000104375/gene:ENSG00000105229/gene:ENSG00000105723/gene:ENSG00000109062/gene:ENSG00000122386/gene:ENSG00000127191/gene:ENSG00000130787/gene:ENSG00000131653/gene:ENSG00000134452/gene:ENSG00000148411/gene:ENSG00000166289/gene:ENSG00000166949/gene:ENSG00000167657/gene:ENSG00000168395/gene:ENSG00000184990/gene:ENSG00000198176/gene:ENSG00000214253/…	20
GO:0098984	neuron to neuron synapse	0.0198187995469989	335/19214	0.0180310903001829	0.222675799380602	0.200318093021725	gene:ENSG00000069424/gene:ENSG00000072071/gene:ENSG00000077549/gene:ENSG00000080854/gene:ENSG00000100151/gene:ENSG00000101188/gene:ENSG00000103197/gene:ENSG00000103319/gene:ENSG00000105426/gene:ENSG00000105662/gene:ENSG00000106089/gene:ENSG00000107404/gene:ENSG00000108819/gene:ENSG00000115306/gene:ENSG00000116584/gene:ENSG00000126464/gene:ENSG00000129968/gene:ENSG00000130787/gene:ENSG00000136279/…	35
GO:0060968	regulation of gene silencing	0.00906002265005663	125/19214	0.018175755237111	0.222675799380602	0.200318093021725	gene:ENSG00000066044/gene:ENSG00000093009/gene:ENSG00000100354/gene:ENSG00000108559/gene:ENSG00000123908/gene:ENSG00000124571/gene:ENSG00000125450/gene:ENSG00000126934/gene:ENSG00000129474/gene:ENSG00000130726/gene:ENSG00000130816/gene:ENSG00000132182/gene:ENSG00000144791/gene:ENSG00000163874/gene:ENSG00000181222/gene:ENSG00000196498	16
GO:0031098	stress-activated protein kinase signaling cascade	0.0169875424688562	278/19214	0.0181771071678103	0.222675799380602	0.200318093021725	gene:ENSG00000015133/gene:ENSG00000034152/gene:ENSG00000076984/gene:ENSG00000103126/gene:ENSG00000104365/gene:ENSG00000104375/gene:ENSG00000115694/gene:ENSG00000123143/gene:ENSG00000126457/gene:ENSG00000126934/gene:ENSG00000127191/gene:ENSG00000130038/gene:ENSG00000130669/gene:ENSG00000131323/gene:ENSG00000136279/gene:ENSG00000136280/gene:ENSG00000136848/gene:ENSG00000138834/gene:ENSG00000141503/…	30
GO:0022029	telencephalon cell migration	0.00509626274065685	56/19214	0.0182487036528667	0.222675799380602	0.200318093021725	gene:ENSG00000100242/gene:ENSG00000105953/gene:ENSG00000108175/gene:ENSG00000112658/gene:ENSG00000125505/gene:ENSG00000136848/gene:ENSG00000157193/gene:ENSG00000166780/gene:ENSG00000169398	9
GO:0043393	regulation of protein binding	0.0124575311438279	189/19214	0.0182504172033474	0.222675799380602	0.200318093021725	gene:ENSG00000004399/gene:ENSG00000008710/gene:ENSG00000068024/gene:ENSG00000104375/gene:ENSG00000107404/gene:ENSG00000124762/gene:ENSG00000125755/gene:ENSG00000130787/gene:ENSG00000132600/gene:ENSG00000141013/gene:ENSG00000141480/gene:ENSG00000142453/gene:ENSG00000142949/gene:ENSG00000143537/gene:ENSG00000148737/gene:ENSG00000159461/gene:ENSG00000163956/gene:ENSG00000167110/gene:ENSG00000169398/…	22
GO:1902275	regulation of chromatin organization	0.0130237825594564	200/19214	0.0183159459765784	0.222675799380602	0.200318093021725	gene:ENSG00000011243/gene:ENSG00000063176/gene:ENSG00000072310/gene:ENSG00000082068/gene:ENSG00000088305/gene:ENSG00000093009/gene:ENSG00000099381/gene:ENSG00000099956/gene:ENSG00000105127/gene:ENSG00000109111/gene:ENSG00000113648/gene:ENSG00000119403/gene:ENSG00000130479/gene:ENSG00000130726/gene:ENSG00000130816/gene:ENSG00000149136/gene:ENSG00000159692/gene:ENSG00000160789/gene:ENSG00000162302/…	23
GO:0007095	mitotic G2 DNA damage checkpoint signaling	0.0028312570781427	22/19214	0.0183254291115156	0.222675799380602	0.200318093021725	gene:ENSG00000105373/gene:ENSG00000124762/gene:ENSG00000140534/gene:ENSG00000149930/gene:ENSG00000161010	5
GO:0030131	clathrin adaptor complex	0.0028312570781427	22/19214	0.0183254291115156	0.222675799380602	0.200318093021725	gene:ENSG00000072958/gene:ENSG00000100280/gene:ENSG00000129354/gene:ENSG00000183020/gene:ENSG00000221838	5
GO:0031258	lamellipodium membrane	0.0028312570781427	22/19214	0.0183254291115156	0.222675799380602	0.200318093021725	gene:ENSG00000004399/gene:ENSG00000061676/gene:ENSG00000103335/gene:ENSG00000142627/gene:ENSG00000241360	5
GO:0031418	L-ascorbic acid binding	0.0028312570781427	22/19214	0.0183254291115156	0.222675799380602	0.200318093021725	gene:ENSG00000083444/gene:ENSG00000106397/gene:ENSG00000117385/gene:ENSG00000181396/gene:ENSG00000269858	5
GO:0060049	regulation of protein glycosylation	0.0028312570781427	22/19214	0.0183254291115156	0.222675799380602	0.200318093021725	gene:ENSG00000009830/gene:ENSG00000039650/gene:ENSG00000107331/gene:ENSG00000140105/gene:ENSG00000167110	5
GO:0099572	postsynaptic specialization	0.0203850509626274	347/19214	0.0183597608353187	0.222675799380602	0.200318093021725	gene:ENSG00000069424/gene:ENSG00000072071/gene:ENSG00000077549/gene:ENSG00000080845/gene:ENSG00000080854/gene:ENSG00000100151/gene:ENSG00000103197/gene:ENSG00000103319/gene:ENSG00000105426/gene:ENSG00000105662/gene:ENSG00000106089/gene:ENSG00000107404/gene:ENSG00000108819/gene:ENSG00000115306/gene:ENSG00000116584/gene:ENSG00000126464/gene:ENSG00000129968/gene:ENSG00000130787/gene:ENSG00000136279/…	36
GO:0010824	regulation of centrosome duplication	0.00453001132502831	47/19214	0.0183630492284189	0.222675799380602	0.200318093021725	gene:ENSG00000116127/gene:ENSG00000126215/gene:ENSG00000131165/gene:ENSG00000136861/gene:ENSG00000141577/gene:ENSG00000159069/gene:ENSG00000162063/gene:ENSG00000239306	8
GO:0032527	protein exit from endoplasmic reticulum	0.00453001132502831	47/19214	0.0183630492284189	0.222675799380602	0.200318093021725	gene:ENSG00000099958/gene:ENSG00000101294/gene:ENSG00000101337/gene:ENSG00000110651/gene:ENSG00000148396/gene:ENSG00000168936/gene:ENSG00000182446/gene:ENSG00000196663	8
GO:0140030	modification-dependent protein binding	0.00849377123442809	115/19214	0.0185934942407358	0.224755935217295	0.202189373354799	gene:ENSG00000028310/gene:ENSG00000100304/gene:ENSG00000119403/gene:ENSG00000127616/gene:ENSG00000141570/gene:ENSG00000142453/gene:ENSG00000146918/gene:ENSG00000155666/gene:ENSG00000161036/gene:ENSG00000168395/gene:ENSG00000169925/gene:ENSG00000173894/gene:ENSG00000185359/gene:ENSG00000196363/gene:ENSG00000198690	15
GO:0005487	structural constituent of nuclear pore	0.00339750849377123	30/19214	0.0186754456004126	0.224755935217295	0.202189373354799	gene:ENSG00000105576/gene:ENSG00000108424/gene:ENSG00000124571/gene:ENSG00000169180/gene:ENSG00000196497/gene:ENSG00000198700	6
GO:0016572	histone phosphorylation	0.00339750849377123	30/19214	0.0186754456004126	0.224755935217295	0.202189373354799	gene:ENSG00000011243/gene:ENSG00000105127/gene:ENSG00000113648/gene:ENSG00000123143/gene:ENSG00000149503/gene:ENSG00000162302	6
GO:0032594	protein transport within lipid bilayer	0.00339750849377123	30/19214	0.0186754456004126	0.224755935217295	0.202189373354799	gene:ENSG00000065000/gene:ENSG00000127946/gene:ENSG00000150977/gene:ENSG00000167461/gene:ENSG00000171603/gene:ENSG00000180900	6
GO:0034976	response to endoplasmic reticulum stress	0.0175537938844847	290/19214	0.0186949222758857	0.224755935217295	0.202189373354799	gene:ENSG00000009830/gene:ENSG00000025434/gene:ENSG00000030110/gene:ENSG00000044090/gene:ENSG00000064687/gene:ENSG00000082641/gene:ENSG00000099958/gene:ENSG00000101199/gene:ENSG00000101294/gene:ENSG00000104969/gene:ENSG00000105647/gene:ENSG00000116809/gene:ENSG00000120889/gene:ENSG00000130939/gene:ENSG00000135119/gene:ENSG00000137076/gene:ENSG00000148396/gene:ENSG00000149428/gene:ENSG00000155660/…	31
GO:0071426	ribonucleoprotein complex export from nucleus	0.00962627406568516	136/19214	0.0188803931332927	0.226597047039809	0.203845628818355	gene:ENSG00000005007/gene:ENSG00000011243/gene:ENSG00000063244/gene:ENSG00000071894/gene:ENSG00000100227/gene:ENSG00000108559/gene:ENSG00000109111/gene:ENSG00000122068/gene:ENSG00000125450/gene:ENSG00000125755/gene:ENSG00000132182/gene:ENSG00000140829/gene:ENSG00000160917/gene:ENSG00000162231/gene:ENSG00000165271/gene:ENSG00000197694/gene:ENSG00000198952	17
GO:0021543	pallium development	0.0113250283125708	168/19214	0.0189645512714531	0.227218016857462	0.204404250321195	gene:ENSG00000013810/gene:ENSG00000058668/gene:ENSG00000075702/gene:ENSG00000076924/gene:ENSG00000100242/gene:ENSG00000105426/gene:ENSG00000105953/gene:ENSG00000108175/gene:ENSG00000108819/gene:ENSG00000112658/gene:ENSG00000117394/gene:ENSG00000125505/gene:ENSG00000130827/gene:ENSG00000131759/gene:ENSG00000136848/gene:ENSG00000157193/gene:ENSG00000166780/gene:ENSG00000167632/gene:ENSG00000169398/…	20
GO:0035195	gene silencing by miRNA	0.00906002265005663	126/19214	0.0194710411631877	0.227254857828665	0.204437392284161	gene:ENSG00000066044/gene:ENSG00000100354/gene:ENSG00000108559/gene:ENSG00000123908/gene:ENSG00000124571/gene:ENSG00000125450/gene:ENSG00000126934/gene:ENSG00000128191/gene:ENSG00000129474/gene:ENSG00000132182/gene:ENSG00000144791/gene:ENSG00000155363/gene:ENSG00000163874/gene:ENSG00000181222/gene:ENSG00000196498/gene:ENSG00000198917	16
GO:0002076	osteoblast development	0.00226500566251416	15/19214	0.019486398852194	0.227254857828665	0.204437392284161	gene:ENSG00000068024/gene:ENSG00000144791/gene:ENSG00000162337/gene:ENSG00000166949	4
GO:0005521	lamin binding	0.00226500566251416	15/19214	0.019486398852194	0.227254857828665	0.204437392284161	gene:ENSG00000011243/gene:ENSG00000100242/gene:ENSG00000141562/gene:ENSG00000188807	4
GO:0006268	DNA unwinding involved in DNA replication	0.00226500566251416	15/19214	0.019486398852194	0.227254857828665	0.204437392284161	gene:ENSG00000107815/gene:ENSG00000108469/gene:ENSG00000160957/gene:ENSG00000166508	4
GO:0006388	tRNA splicing, via endonucleolytic cleavage and ligation	0.00226500566251416	15/19214	0.019486398852194	0.227254857828665	0.204437392284161	gene:ENSG00000071894/gene:ENSG00000079785/gene:ENSG00000160917/gene:ENSG00000182173	4
GO:0007221	positive regulation of transcription of Notch receptor target	0.00226500566251416	15/19214	0.019486398852194	0.227254857828665	0.204437392284161	gene:ENSG00000004399/gene:ENSG00000005339/gene:ENSG00000113645/gene:ENSG00000161021	4
GO:0010867	positive regulation of triglyceride biosynthetic process	0.00226500566251416	15/19214	0.019486398852194	0.227254857828665	0.204437392284161	gene:ENSG00000025434/gene:ENSG00000072310/gene:ENSG00000073060/gene:ENSG00000130164	4
GO:0017070	U6 snRNA binding	0.00226500566251416	15/19214	0.019486398852194	0.227254857828665	0.204437392284161	gene:ENSG00000086589/gene:ENSG00000130332/gene:ENSG00000130520/gene:ENSG00000174231	4
GO:0031065	positive regulation of histone deacetylation	0.00226500566251416	15/19214	0.019486398852194	0.227254857828665	0.204437392284161	gene:ENSG00000011243/gene:ENSG00000072310/gene:ENSG00000105127/gene:ENSG00000159692	4
GO:0033631	cell-cell adhesion mediated by integrin	0.00226500566251416	15/19214	0.019486398852194	0.227254857828665	0.204437392284161	gene:ENSG00000103335/gene:ENSG00000128567/gene:ENSG00000149781/gene:ENSG00000161638	4
GO:0043981	histone H4-K5 acetylation	0.00226500566251416	15/19214	0.019486398852194	0.227254857828665	0.204437392284161	gene:ENSG00000043143/gene:ENSG00000120071/gene:ENSG00000187778/gene:ENSG00000196363	4
GO:0043982	histone H4-K8 acetylation	0.00226500566251416	15/19214	0.019486398852194	0.227254857828665	0.204437392284161	gene:ENSG00000043143/gene:ENSG00000120071/gene:ENSG00000187778/gene:ENSG00000196363	4
GO:0070831	basement membrane assembly	0.00226500566251416	15/19214	0.019486398852194	0.227254857828665	0.204437392284161	gene:ENSG00000019144/gene:ENSG00000106397/gene:ENSG00000173402/gene:ENSG00000196878	4
GO:0071397	cellular response to cholesterol	0.00226500566251416	15/19214	0.019486398852194	0.227254857828665	0.204437392284161	gene:ENSG00000006025/gene:ENSG00000082641/gene:ENSG00000089351/gene:ENSG00000157193	4
GO:0090153	regulation of sphingolipid biosynthetic process	0.00226500566251416	15/19214	0.019486398852194	0.227254857828665	0.204437392284161	gene:ENSG00000063176/gene:ENSG00000107331/gene:ENSG00000172057/gene:ENSG00000176170	4
GO:1905038	regulation of membrane lipid metabolic process	0.00226500566251416	15/19214	0.019486398852194	0.227254857828665	0.204437392284161	gene:ENSG00000063176/gene:ENSG00000107331/gene:ENSG00000172057/gene:ENSG00000176170	4
GO:0042393	histone binding	0.0152887882219706	246/19214	0.019812170745261	0.230022682246653	0.206927314003417	gene:ENSG00000028310/gene:ENSG00000063176/gene:ENSG00000064932/gene:ENSG00000080603/gene:ENSG00000100304/gene:ENSG00000100425/gene:ENSG00000109111/gene:ENSG00000119403/gene:ENSG00000123143/gene:ENSG00000127616/gene:ENSG00000132600/gene:ENSG00000141570/gene:ENSG00000142453/gene:ENSG00000146918/gene:ENSG00000149136/gene:ENSG00000155666/gene:ENSG00000156983/gene:ENSG00000160949/gene:ENSG00000161036/…	27
GO:0010594	regulation of endothelial cell migration	0.0107587768969422	158/19214	0.019822185772147	0.230022682246653	0.206927314003417	gene:ENSG00000034152/gene:ENSG00000050820/gene:ENSG00000058668/gene:ENSG00000061273/gene:ENSG00000073060/gene:ENSG00000077782/gene:ENSG00000104522/gene:ENSG00000105220/gene:ENSG00000112715/gene:ENSG00000124181/gene:ENSG00000136238/gene:ENSG00000140992/gene:ENSG00000142627/gene:ENSG00000161671/gene:ENSG00000163874/gene:ENSG00000172270/gene:ENSG00000173801/gene:ENSG00000174951/gene:ENSG00000249915	19
GO:0030674	protein-macromolecule adaptor activity	0.0107587768969422	158/19214	0.019822185772147	0.230022682246653	0.206927314003417	gene:ENSG00000069399/gene:ENSG00000070814/gene:ENSG00000072958/gene:ENSG00000075618/gene:ENSG00000115648/gene:ENSG00000127191/gene:ENSG00000127946/gene:ENSG00000129354/gene:ENSG00000130787/gene:ENSG00000141564/gene:ENSG00000158545/gene:ENSG00000159461/gene:ENSG00000166197/gene:ENSG00000173801/gene:ENSG00000175866/gene:ENSG00000183020/gene:ENSG00000183087/gene:ENSG00000186765/gene:ENSG00000249915	19
GO:0035239	tube morphogenesis	0.0203850509626274	349/19214	0.0198713036057736	0.230211515657632	0.207097187644339	gene:ENSG00000004399/gene:ENSG00000008710/gene:ENSG00000075275/gene:ENSG00000089094/gene:ENSG00000100146/gene:ENSG00000103197/gene:ENSG00000104375/gene:ENSG00000105429/gene:ENSG00000106004/gene:ENSG00000107404/gene:ENSG00000107816/gene:ENSG00000107882/gene:ENSG00000112658/gene:ENSG00000121289/gene:ENSG00000128567/gene:ENSG00000130702/gene:ENSG00000131759/gene:ENSG00000133816/gene:ENSG00000136280/…	36
GO:0070585	protein localization to mitochondrion	0.00962627406568516	137/19214	0.0201545612057373	0.23133212316139	0.208105280839932	gene:ENSG00000015475/gene:ENSG00000055483/gene:ENSG00000072310/gene:ENSG00000092098/gene:ENSG00000099800/gene:ENSG00000100347/gene:ENSG00000104980/gene:ENSG00000105197/gene:ENSG00000105723/gene:ENSG00000110711/gene:ENSG00000116688/gene:ENSG00000130204/gene:ENSG00000164877/gene:ENSG00000165688/gene:ENSG00000173210/gene:ENSG00000198176/gene:ENSG00000214253	17
GO:0071166	ribonucleoprotein complex localization	0.00962627406568516	137/19214	0.0201545612057373	0.23133212316139	0.208105280839932	gene:ENSG00000005007/gene:ENSG00000011243/gene:ENSG00000063244/gene:ENSG00000071894/gene:ENSG00000100227/gene:ENSG00000108559/gene:ENSG00000109111/gene:ENSG00000122068/gene:ENSG00000125450/gene:ENSG00000125755/gene:ENSG00000132182/gene:ENSG00000140829/gene:ENSG00000160917/gene:ENSG00000162231/gene:ENSG00000165271/gene:ENSG00000197694/gene:ENSG00000198952	17
GO:0035272	exocrine system development	0.00396375990939977	39/19214	0.0202984986971327	0.23133212316139	0.208105280839932	gene:ENSG00000004399/gene:ENSG00000100146/gene:ENSG00000100883/gene:ENSG00000114554/gene:ENSG00000121289/gene:ENSG00000130702/gene:ENSG00000173402	7
GO:0043531	ADP binding	0.00396375990939977	39/19214	0.0202984986971327	0.23133212316139	0.208105280839932	gene:ENSG00000011485/gene:ENSG00000099331/gene:ENSG00000100345/gene:ENSG00000133026/gene:ENSG00000175792/gene:ENSG00000196365/gene:ENSG00000196535	7
GO:0045773	positive regulation of axon extension	0.00396375990939977	39/19214	0.0202984986971327	0.23133212316139	0.208105280839932	gene:ENSG00000105429/gene:ENSG00000106683/gene:ENSG00000112658/gene:ENSG00000136279/gene:ENSG00000138623/gene:ENSG00000155256/gene:ENSG00000176248	7
GO:0050775	positive regulation of dendrite morphogenesis	0.00396375990939977	39/19214	0.0202984986971327	0.23133212316139	0.208105280839932	gene:ENSG00000044090/gene:ENSG00000103319/gene:ENSG00000131152/gene:ENSG00000136279/gene:ENSG00000157193/gene:ENSG00000176248/gene:ENSG00000184402	7
GO:0072595	maintenance of protein localization in organelle	0.00396375990939977	39/19214	0.0202984986971327	0.23133212316139	0.208105280839932	gene:ENSG00000069399/gene:ENSG00000100242/gene:ENSG00000148337/gene:ENSG00000164828/gene:ENSG00000172687/gene:ENSG00000197858/gene:ENSG00000250479	7
GO:0045815	positive regulation of gene expression, epigenetic	0.00509626274065685	57/19214	0.0203249889553878	0.23133212316139	0.208105280839932	gene:ENSG00000063176/gene:ENSG00000068654/gene:ENSG00000103168/gene:ENSG00000108175/gene:ENSG00000113648/gene:ENSG00000117713/gene:ENSG00000122515/gene:ENSG00000132382/gene:ENSG00000197879	9
GO:0044798	transcription regulator complex	0.0124575311438279	191/19214	0.0203564516998828	0.23133212316139	0.208105280839932	gene:ENSG00000007968/gene:ENSG00000020633/gene:ENSG00000025434/gene:ENSG00000064490/gene:ENSG00000071564/gene:ENSG00000077235/gene:ENSG00000081059/gene:ENSG00000105085/gene:ENSG00000111642/gene:ENSG00000130726/gene:ENSG00000140332/gene:ENSG00000142453/gene:ENSG00000148308/gene:ENSG00000148737/gene:ENSG00000159216/gene:ENSG00000163161/gene:ENSG00000172687/gene:ENSG00000185024/gene:ENSG00000186174/…	22
GO:0006367	transcription initiation from RNA polymerase II promoter	0.0130237825594564	202/19214	0.0203619060417539	0.23133212316139	0.208105280839932	gene:ENSG00000005339/gene:ENSG00000007968/gene:ENSG00000008838/gene:ENSG00000025434/gene:ENSG00000061273/gene:ENSG00000099917/gene:ENSG00000100354/gene:ENSG00000104973/gene:ENSG00000105085/gene:ENSG00000112658/gene:ENSG00000126351/gene:ENSG00000126368/gene:ENSG00000130726/gene:ENSG00000131759/gene:ENSG00000148737/gene:ENSG00000161021/gene:ENSG00000163161/gene:ENSG00000172687/gene:ENSG00000173153/…	23
GO:0043534	blood vessel endothelial cell migration	0.00792751981879955	106/19214	0.0203640918805219	0.23133212316139	0.208105280839932	gene:ENSG00000034152/gene:ENSG00000058668/gene:ENSG00000061273/gene:ENSG00000073060/gene:ENSG00000077782/gene:ENSG00000100345/gene:ENSG00000112658/gene:ENSG00000112715/gene:ENSG00000124181/gene:ENSG00000140992/gene:ENSG00000142208/gene:ENSG00000142627/gene:ENSG00000173801/gene:ENSG00000196411	14
GO:0048640	negative regulation of developmental growth	0.00792751981879955	106/19214	0.0203640918805219	0.23133212316139	0.208105280839932	gene:ENSG00000060069/gene:ENSG00000068078/gene:ENSG00000089820/gene:ENSG00000104375/gene:ENSG00000105426/gene:ENSG00000105723/gene:ENSG00000108557/gene:ENSG00000113645/gene:ENSG00000124762/gene:ENSG00000130827/gene:ENSG00000138623/gene:ENSG00000168758/gene:ENSG00000185386/gene:ENSG00000187764	14
GO:0043312	neutrophil degranulation	0.0237825594563986	420/19214	0.0204446281202157	0.231871194975068	0.20859022728682	gene:ENSG00000013364/gene:ENSG00000060971/gene:ENSG00000068650/gene:ENSG00000069424/gene:ENSG00000078902/gene:ENSG00000101210/gene:ENSG00000103187/gene:ENSG00000103415/gene:ENSG00000105220/gene:ENSG00000106244/gene:ENSG00000108344/gene:ENSG00000108424/gene:ENSG00000108774/gene:ENSG00000114021/gene:ENSG00000115073/gene:ENSG00000123146/gene:ENSG00000130038/gene:ENSG00000131473/gene:ENSG00000135926/…	42
GO:0005765	lysosomal membrane	0.022083805209513	385/19214	0.0206491588046732	0.233065398153909	0.209664526802669	gene:ENSG00000005206/gene:ENSG00000008283/gene:ENSG00000040487/gene:ENSG00000063176/gene:ENSG00000065000/gene:ENSG00000068650/gene:ENSG00000073060/gene:ENSG00000088256/gene:ENSG00000099785/gene:ENSG00000100280/gene:ENSG00000101210/gene:ENSG00000103249/gene:ENSG00000103257/gene:ENSG00000105223/gene:ENSG00000105700/gene:ENSG00000107331/gene:ENSG00000108774/gene:ENSG00000116857/gene:ENSG00000117298/…	39
GO:0098852	lytic vacuole membrane	0.022083805209513	385/19214	0.0206491588046732	0.233065398153909	0.209664526802669	gene:ENSG00000005206/gene:ENSG00000008283/gene:ENSG00000040487/gene:ENSG00000063176/gene:ENSG00000065000/gene:ENSG00000068650/gene:ENSG00000073060/gene:ENSG00000088256/gene:ENSG00000099785/gene:ENSG00000100280/gene:ENSG00000101210/gene:ENSG00000103249/gene:ENSG00000103257/gene:ENSG00000105223/gene:ENSG00000105700/gene:ENSG00000107331/gene:ENSG00000108774/gene:ENSG00000116857/gene:ENSG00000117298/…	39
GO:0031952	regulation of protein autophosphorylation	0.00453001132502831	48/19214	0.0206829330363434	0.233065398153909	0.209664526802669	gene:ENSG00000013364/gene:ENSG00000078304/gene:ENSG00000103319/gene:ENSG00000112715/gene:ENSG00000141198/gene:ENSG00000149115/gene:ENSG00000149930/gene:ENSG00000169398	8
GO:0032813	tumor necrosis factor receptor superfamily binding	0.00453001132502831	48/19214	0.0206829330363434	0.233065398153909	0.209664526802669	gene:ENSG00000015475/gene:ENSG00000110514/gene:ENSG00000126602/gene:ENSG00000127191/gene:ENSG00000131323/gene:ENSG00000135926/gene:ENSG00000136848/gene:ENSG00000184990	8
GO:0021537	telencephalon development	0.014722536806342	236/19214	0.0210053150069613	0.235939507826589	0.212250062232959	gene:ENSG00000013810/gene:ENSG00000058668/gene:ENSG00000075702/gene:ENSG00000076924/gene:ENSG00000089094/gene:ENSG00000100242/gene:ENSG00000105426/gene:ENSG00000105953/gene:ENSG00000108175/gene:ENSG00000108819/gene:ENSG00000112658/gene:ENSG00000117394/gene:ENSG00000125505/gene:ENSG00000130827/gene:ENSG00000131759/gene:ENSG00000136848/gene:ENSG00000138623/gene:ENSG00000157193/gene:ENSG00000157933/…	26
GO:0032886	regulation of microtubule-based process	0.014722536806342	236/19214	0.0210053150069613	0.235939507826589	0.212250062232959	gene:ENSG00000008710/gene:ENSG00000013810/gene:ENSG00000019144/gene:ENSG00000076382/gene:ENSG00000077549/gene:ENSG00000099849/gene:ENSG00000105270/gene:ENSG00000108262/gene:ENSG00000116127/gene:ENSG00000116584/gene:ENSG00000118046/gene:ENSG00000126215/gene:ENSG00000130479/gene:ENSG00000130559/gene:ENSG00000131165/gene:ENSG00000136238/gene:ENSG00000136861/gene:ENSG00000137497/gene:ENSG00000141556/…	26
GO:0008757	S-adenosylmethionine-dependent methyltransferase activity	0.0107587768969422	159/19214	0.0210413092005419	0.235965657898558	0.212273586713678	gene:ENSG00000088305/gene:ENSG00000099381/gene:ENSG00000100982/gene:ENSG00000104885/gene:ENSG00000108592/gene:ENSG00000109685/gene:ENSG00000117481/gene:ENSG00000126457/gene:ENSG00000130816/gene:ENSG00000132600/gene:ENSG00000135632/gene:ENSG00000142453/gene:ENSG00000160193/gene:ENSG00000166166/gene:ENSG00000181090/gene:ENSG00000183955/gene:ENSG00000196363/gene:ENSG00000204371/gene:ENSG00000272333	19
GO:0051650	establishment of vesicle localization	0.0198187995469989	339/19214	0.0211667531952551	0.236993247836331	0.213198001748071	gene:ENSG00000062038/gene:ENSG00000065000/gene:ENSG00000105063/gene:ENSG00000105402/gene:ENSG00000106089/gene:ENSG00000106636/gene:ENSG00000107404/gene:ENSG00000107862/gene:ENSG00000108262/gene:ENSG00000110514/gene:ENSG00000115648/gene:ENSG00000118046/gene:ENSG00000128833/gene:ENSG00000129219/gene:ENSG00000129250/gene:ENSG00000129354/gene:ENSG00000130402/gene:ENSG00000130477/gene:ENSG00000131748/…	35
GO:0042542	response to hydrogen peroxide	0.00849377123442809	117/19214	0.0214380374923712	0.239266249656098	0.2152427834048	gene:ENSG00000011485/gene:ENSG00000030110/gene:ENSG00000101460/gene:ENSG00000108821/gene:ENSG00000115694/gene:ENSG00000126602/gene:ENSG00000127528/gene:ENSG00000141570/gene:ENSG00000156711/gene:ENSG00000165672/gene:ENSG00000167136/gene:ENSG00000167601/gene:ENSG00000167658/gene:ENSG00000176170/gene:ENSG00000183010	15
GO:0090630	activation of GTPase activity	0.00849377123442809	117/19214	0.0214380374923712	0.239266249656098	0.2152427834048	gene:ENSG00000089639/gene:ENSG00000095383/gene:ENSG00000100359/gene:ENSG00000104728/gene:ENSG00000104946/gene:ENSG00000105738/gene:ENSG00000107021/gene:ENSG00000132359/gene:ENSG00000132405/gene:ENSG00000141258/gene:ENSG00000142627/gene:ENSG00000159842/gene:ENSG00000180900/gene:ENSG00000186716/gene:ENSG00000197226	15
GO:0071260	cellular response to mechanical stimulus	0.00566251415628539	67/19214	0.0215217471527458	0.239316737034719	0.215288201611157	gene:ENSG00000006062/gene:ENSG00000030110/gene:ENSG00000068024/gene:ENSG00000103335/gene:ENSG00000108821/gene:ENSG00000117394/gene:ENSG00000120889/gene:ENSG00000125347/gene:ENSG00000136238/gene:ENSG00000260428	10
GO:0032279	asymmetric synapse	0.0192525481313703	328/19214	0.0216693247269469	0.239316737034719	0.215288201611157	gene:ENSG00000069424/gene:ENSG00000072071/gene:ENSG00000077549/gene:ENSG00000080854/gene:ENSG00000100151/gene:ENSG00000103197/gene:ENSG00000103319/gene:ENSG00000105426/gene:ENSG00000105662/gene:ENSG00000106089/gene:ENSG00000107404/gene:ENSG00000108819/gene:ENSG00000115306/gene:ENSG00000116584/gene:ENSG00000126464/gene:ENSG00000129968/gene:ENSG00000130787/gene:ENSG00000136279/gene:ENSG00000140992/…	34
GO:0001958	endochondral ossification	0.00339750849377123	31/19214	0.0217810119966172	0.239316737034719	0.215288201611157	gene:ENSG00000068078/gene:ENSG00000108821/gene:ENSG00000116604/gene:ENSG00000142798/gene:ENSG00000165458/gene:ENSG00000260428	6
GO:0030201	heparan sulfate proteoglycan metabolic process	0.00339750849377123	31/19214	0.0217810119966172	0.239316737034719	0.215288201611157	gene:ENSG00000015532/gene:ENSG00000063660/gene:ENSG00000070614/gene:ENSG00000136720/gene:ENSG00000148737/gene:ENSG00000181523	6
GO:0030894	replisome	0.00339750849377123	31/19214	0.0217810119966172	0.239316737034719	0.215288201611157	gene:ENSG00000014138/gene:ENSG00000062822/gene:ENSG00000106628/gene:ENSG00000110107/gene:ENSG00000160949/gene:ENSG00000177084	6
GO:0036075	replacement ossification	0.00339750849377123	31/19214	0.0217810119966172	0.239316737034719	0.215288201611157	gene:ENSG00000068078/gene:ENSG00000108821/gene:ENSG00000116604/gene:ENSG00000142798/gene:ENSG00000165458/gene:ENSG00000260428	6
GO:0036314	response to sterol	0.00339750849377123	31/19214	0.0217810119966172	0.239316737034719	0.215288201611157	gene:ENSG00000006025/gene:ENSG00000082641/gene:ENSG00000089351/gene:ENSG00000107331/gene:ENSG00000114650/gene:ENSG00000157193	6
GO:0044068	modulation by symbiont of host cellular process	0.00339750849377123	31/19214	0.0217810119966172	0.239316737034719	0.215288201611157	gene:ENSG00000108424/gene:ENSG00000145901/gene:ENSG00000160917/gene:ENSG00000163874/gene:ENSG00000173821/gene:ENSG00000180900	6
GO:0071007	U2-type catalytic step 2 spliceosome	0.00339750849377123	31/19214	0.0217810119966172	0.239316737034719	0.215288201611157	gene:ENSG00000076924/gene:ENSG00000086589/gene:ENSG00000106245/gene:ENSG00000110107/gene:ENSG00000167978/gene:ENSG00000174231	6
GO:0019199	transmembrane receptor protein kinase activity	0.0101925254813137	149/19214	0.0219791075045855	0.239316737034719	0.215288201611157	gene:ENSG00000034152/gene:ENSG00000061938/gene:ENSG00000068078/gene:ENSG00000076984/gene:ENSG00000077782/gene:ENSG00000103653/gene:ENSG00000115661/gene:ENSG00000126934/gene:ENSG00000142627/gene:ENSG00000143322/gene:ENSG00000164078/gene:ENSG00000167601/gene:ENSG00000169398/gene:ENSG00000174292/gene:ENSG00000179335/gene:ENSG00000196411/gene:ENSG00000197081/gene:ENSG00000204580	18
GO:0005680	anaphase-promoting complex	0.0028312570781427	23/19214	0.0220571568161548	0.239316737034719	0.215288201611157	gene:ENSG00000044090/gene:ENSG00000105325/gene:ENSG00000141552/gene:ENSG00000176248/gene:ENSG00000196510	5
GO:0010614	negative regulation of cardiac muscle hypertrophy	0.0028312570781427	23/19214	0.0220571568161548	0.239316737034719	0.215288201611157	gene:ENSG00000058668/gene:ENSG00000060069/gene:ENSG00000105723/gene:ENSG00000160789/gene:ENSG00000166949	5
GO:0032482	Rab protein signal transduction	0.0028312570781427	23/19214	0.0220571568161548	0.239316737034719	0.215288201611157	gene:ENSG00000100359/gene:ENSG00000105339/gene:ENSG00000110514/gene:ENSG00000111737/gene:ENSG00000198837	5
GO:0050690	regulation of defense response to virus by virus	0.0028312570781427	23/19214	0.0220571568161548	0.239316737034719	0.215288201611157	gene:ENSG00000100280/gene:ENSG00000129354/gene:ENSG00000175115/gene:ENSG00000180900/gene:ENSG00000183020	5
GO:0061339	establishment or maintenance of monopolar cell polarity	0.0028312570781427	23/19214	0.0220571568161548	0.239316737034719	0.215288201611157	gene:ENSG00000075618/gene:ENSG00000107862/gene:ENSG00000109062/gene:ENSG00000159753/gene:ENSG00000180900	5
GO:0099632	protein transport within plasma membrane	0.0028312570781427	23/19214	0.0220571568161548	0.239316737034719	0.215288201611157	gene:ENSG00000065000/gene:ENSG00000127946/gene:ENSG00000167461/gene:ENSG00000171603/gene:ENSG00000180900	5
GO:0099637	neurotransmitter receptor transport	0.0028312570781427	23/19214	0.0220571568161548	0.239316737034719	0.215288201611157	gene:ENSG00000065000/gene:ENSG00000127946/gene:ENSG00000167461/gene:ENSG00000171603/gene:ENSG00000180900	5
GO:1900745	positive regulation of p38MAPK cascade	0.0028312570781427	23/19214	0.0220571568161548	0.239316737034719	0.215288201611157	gene:ENSG00000126457/gene:ENSG00000141503/gene:ENSG00000161671/gene:ENSG00000163874/gene:ENSG00000176170	5
GO:0033047	regulation of mitotic sister chromatid segregation	0.00622876557191393	77/19214	0.0221485380695543	0.239566517483806	0.215512902918503	gene:ENSG00000002822/gene:ENSG00000013810/gene:ENSG00000113141/gene:ENSG00000113648/gene:ENSG00000119408/gene:ENSG00000126215/gene:ENSG00000136861/gene:ENSG00000137497/gene:ENSG00000141552/gene:ENSG00000167513/gene:ENSG00000196510	11
GO:0033143	regulation of intracellular steroid hormone receptor signaling pathway	0.00622876557191393	77/19214	0.0221485380695543	0.239566517483806	0.215512902918503	gene:ENSG00000011485/gene:ENSG00000103126/gene:ENSG00000106245/gene:ENSG00000123143/gene:ENSG00000127616/gene:ENSG00000130254/gene:ENSG00000142453/gene:ENSG00000159216/gene:ENSG00000167085/gene:ENSG00000179094/gene:ENSG00000196498	11
GO:0042594	response to starvation	0.0141562853907135	226/19214	0.0222637526962276	0.240439254200385	0.216298012729544	gene:ENSG00000039523/gene:ENSG00000072310/gene:ENSG00000089154/gene:ENSG00000100151/gene:ENSG00000101460/gene:ENSG00000110497/gene:ENSG00000117394/gene:ENSG00000124762/gene:ENSG00000132382/gene:ENSG00000133056/gene:ENSG00000139540/gene:ENSG00000141564/gene:ENSG00000141568/gene:ENSG00000143882/gene:ENSG00000147804/gene:ENSG00000159720/gene:ENSG00000163874/gene:ENSG00000164916/gene:ENSG00000166986/…	25
GO:0045860	positive regulation of protein kinase activity	0.0260475651189128	470/19214	0.0222978335326366	0.240439254200385	0.216298012729544	gene:ENSG00000008710/gene:ENSG00000034152/gene:ENSG00000058668/gene:ENSG00000067606/gene:ENSG00000069696/gene:ENSG00000076984/gene:ENSG00000077782/gene:ENSG00000101224/gene:ENSG00000103126/gene:ENSG00000104375/gene:ENSG00000110514/gene:ENSG00000110651/gene:ENSG00000112715/gene:ENSG00000120889/gene:ENSG00000121716/gene:ENSG00000123143/gene:ENSG00000126934/gene:ENSG00000127191/gene:ENSG00000129474/…	46
GO:0006903	vesicle targeting	0.00679501698754247	87/19214	0.0223547932812256	0.240683173745177	0.216517441595184	gene:ENSG00000105063/gene:ENSG00000105402/gene:ENSG00000106636/gene:ENSG00000107862/gene:ENSG00000129354/gene:ENSG00000131748/gene:ENSG00000141551/gene:ENSG00000148396/gene:ENSG00000167110/gene:ENSG00000167632/gene:ENSG00000180900/gene:ENSG00000249915	12
GO:0098858	actin-based cell projection	0.0135900339750849	215/19214	0.0224505709296427	0.241343637493659	0.217111591650887	gene:ENSG00000005884/gene:ENSG00000023892/gene:ENSG00000073060/gene:ENSG00000074276/gene:ENSG00000075618/gene:ENSG00000099834/gene:ENSG00000100106/gene:ENSG00000103257/gene:ENSG00000108819/gene:ENSG00000109062/gene:ENSG00000128567/gene:ENSG00000131389/gene:ENSG00000145555/gene:ENSG00000165458/gene:ENSG00000173402/gene:ENSG00000175866/gene:ENSG00000176058/gene:ENSG00000177106/gene:ENSG00000186575/…	24
GO:0001707	mesoderm formation	0.00509626274065685	58/19214	0.0225662723759591	0.242165026451971	0.217850509262123	gene:ENSG00000005884/gene:ENSG00000105220/gene:ENSG00000112658/gene:ENSG00000132470/gene:ENSG00000142627/gene:ENSG00000166949/gene:ENSG00000186575/gene:ENSG00000186866/gene:ENSG00000260428	9
GO:0009306	protein secretion	0.0209513023782559	364/19214	0.0225960803680396	0.242165026451971	0.217850509262123	gene:ENSG00000008130/gene:ENSG00000011304/gene:ENSG00000025434/gene:ENSG00000032389/gene:ENSG00000069696/gene:ENSG00000072310/gene:ENSG00000073350/gene:ENSG00000076201/gene:ENSG00000096433/gene:ENSG00000100151/gene:ENSG00000104783/gene:ENSG00000106089/gene:ENSG00000110090/gene:ENSG00000110514/gene:ENSG00000117385/gene:ENSG00000117394/gene:ENSG00000125967/gene:ENSG00000126368/gene:ENSG00000129667/…	37
GO:0007059	chromosome segregation	0.0198187995469989	341/19214	0.0228889459817806	0.24466352218822	0.220098144176651	gene:ENSG00000002822/gene:ENSG00000011243/gene:ENSG00000013810/gene:ENSG00000025770/gene:ENSG00000076382/gene:ENSG00000079616/gene:ENSG00000090273/gene:ENSG00000100038/gene:ENSG00000102901/gene:ENSG00000105127/gene:ENSG00000108424/gene:ENSG00000108469/gene:ENSG00000113141/gene:ENSG00000113648/gene:ENSG00000116213/gene:ENSG00000119408/gene:ENSG00000122390/gene:ENSG00000126215/gene:ENSG00000129933/…	35
GO:0032273	positive regulation of protein polymerization	0.00962627406568516	139/19214	0.0228990256178445	0.24466352218822	0.220098144176651	gene:ENSG00000061676/gene:ENSG00000085733/gene:ENSG00000100151/gene:ENSG00000108262/gene:ENSG00000130787/gene:ENSG00000136238/gene:ENSG00000136717/gene:ENSG00000136861/gene:ENSG00000137497/gene:ENSG00000149798/gene:ENSG00000159753/gene:ENSG00000167965/gene:ENSG00000175216/gene:ENSG00000175866/gene:ENSG00000179604/gene:ENSG00000197879/gene:ENSG00000250151	17
GO:0051817	modulation of process of other organism involved in symbiotic interaction	0.00849377123442809	118/19214	0.0229778260895801	0.245131785482294	0.220519391615132	gene:ENSG00000060069/gene:ENSG00000074800/gene:ENSG00000099956/gene:ENSG00000108424/gene:ENSG00000114383/gene:ENSG00000127616/gene:ENSG00000145901/gene:ENSG00000160917/gene:ENSG00000163874/gene:ENSG00000167085/gene:ENSG00000173402/gene:ENSG00000173821/gene:ENSG00000180900/gene:ENSG00000185359/gene:ENSG00000197081	15
GO:0006734	NADH metabolic process	0.00396375990939977	40/19214	0.0231164916841527	0.245490136688222	0.220841762660407	gene:ENSG00000067057/gene:ENSG00000074800/gene:ENSG00000105220/gene:ENSG00000105953/gene:ENSG00000141568/gene:ENSG00000141959/gene:ENSG00000164916	7
GO:0039528	cytoplasmic pattern recognition receptor signaling pathway in response to virus	0.00396375990939977	40/19214	0.0231164916841527	0.245490136688222	0.220841762660407	gene:ENSG00000105373/gene:ENSG00000126456/gene:ENSG00000129657/gene:ENSG00000149476/gene:ENSG00000167085/gene:ENSG00000182446/gene:ENSG00000185507	7
GO:1902116	negative regulation of organelle assembly	0.00396375990939977	40/19214	0.0231164916841527	0.245490136688222	0.220841762660407	gene:ENSG00000116584/gene:ENSG00000136861/gene:ENSG00000139437/gene:ENSG00000182541/gene:ENSG00000185324/gene:ENSG00000204371/gene:ENSG00000239306	7
GO:0051098	regulation of binding	0.0203850509626274	353/19214	0.0231909827379111	0.245908620287472	0.221218228521518	gene:ENSG00000004399/gene:ENSG00000008710/gene:ENSG00000039523/gene:ENSG00000068024/gene:ENSG00000069399/gene:ENSG00000104375/gene:ENSG00000104885/gene:ENSG00000104973/gene:ENSG00000107404/gene:ENSG00000124762/gene:ENSG00000125755/gene:ENSG00000129933/gene:ENSG00000130726/gene:ENSG00000130787/gene:ENSG00000131759/gene:ENSG00000132326/gene:ENSG00000132600/gene:ENSG00000134452/gene:ENSG00000136830/…	36
GO:0001678	cellular glucose homeostasis	0.0101925254813137	150/19214	0.0233503016515483	0.246851077338917	0.222066058415137	gene:ENSG00000008130/gene:ENSG00000009950/gene:ENSG00000099956/gene:ENSG00000105647/gene:ENSG00000107815/gene:ENSG00000112658/gene:ENSG00000112759/gene:ENSG00000126368/gene:ENSG00000127616/gene:ENSG00000130529/gene:ENSG00000131620/gene:ENSG00000136238/gene:ENSG00000141568/gene:ENSG00000162337/gene:ENSG00000164916/gene:ENSG00000167136/gene:ENSG00000172375/gene:ENSG00000214253	18
GO:0031056	regulation of histone modification	0.0101925254813137	150/19214	0.0233503016515483	0.246851077338917	0.222066058415137	gene:ENSG00000011243/gene:ENSG00000063176/gene:ENSG00000072310/gene:ENSG00000082068/gene:ENSG00000088305/gene:ENSG00000099956/gene:ENSG00000105127/gene:ENSG00000109111/gene:ENSG00000113648/gene:ENSG00000119403/gene:ENSG00000130816/gene:ENSG00000159692/gene:ENSG00000160789/gene:ENSG00000162302/gene:ENSG00000177889/gene:ENSG00000188976/gene:ENSG00000196363/gene:ENSG00000198026	18
GO:0005844	polysome	0.00566251415628539	68/19214	0.0236541577652227	0.249311265829242	0.224279232312915	gene:ENSG00000089154/gene:ENSG00000107929/gene:ENSG00000115677/gene:ENSG00000123908/gene:ENSG00000132478/gene:ENSG00000133026/gene:ENSG00000153944/gene:ENSG00000161016/gene:ENSG00000167658/gene:ENSG00000187778	10
GO:0051306	mitotic sister chromatid separation	0.00566251415628539	68/19214	0.0236541577652227	0.249311265829242	0.224279232312915	gene:ENSG00000002822/gene:ENSG00000013810/gene:ENSG00000025770/gene:ENSG00000113141/gene:ENSG00000119408/gene:ENSG00000126215/gene:ENSG00000136861/gene:ENSG00000141552/gene:ENSG00000167513/gene:ENSG00000196510	10
GO:0018105	peptidyl-serine phosphorylation	0.0175537938844847	296/19214	0.0241342770662707	0.252071252310432	0.2267621030614	gene:ENSG00000008710/gene:ENSG00000009950/gene:ENSG00000030110/gene:ENSG00000058668/gene:ENSG00000067606/gene:ENSG00000099308/gene:ENSG00000099875/gene:ENSG00000100034/gene:ENSG00000103126/gene:ENSG00000104365/gene:ENSG00000105613/gene:ENSG00000105723/gene:ENSG00000112715/gene:ENSG00000117676/gene:ENSG00000119408/gene:ENSG00000123143/gene:ENSG00000126934/gene:ENSG00000133275/gene:ENSG00000140992/…	31
GO:0000792	heterochromatin	0.00622876557191393	78/19214	0.0241600004679316	0.252071252310432	0.2267621030614	gene:ENSG00000105373/gene:ENSG00000113648/gene:ENSG00000115163/gene:ENSG00000127616/gene:ENSG00000130726/gene:ENSG00000141570/gene:ENSG00000149115/gene:ENSG00000149503/gene:ENSG00000161036/gene:ENSG00000173894/gene:ENSG00000183741	11
GO:0070301	cellular response to hydrogen peroxide	0.00622876557191393	78/19214	0.0241600004679316	0.252071252310432	0.2267621030614	gene:ENSG00000011485/gene:ENSG00000101460/gene:ENSG00000115694/gene:ENSG00000126602/gene:ENSG00000127528/gene:ENSG00000141570/gene:ENSG00000156711/gene:ENSG00000167136/gene:ENSG00000167601/gene:ENSG00000176170/gene:ENSG00000183010	11
GO:0043122	regulation of I-kappaB kinase/NF-kappaB signaling	0.014722536806342	239/19214	0.0241956598834245	0.252071252310432	0.2267621030614	gene:ENSG00000006062/gene:ENSG00000063176/gene:ENSG00000079785/gene:ENSG00000088888/gene:ENSG00000092098/gene:ENSG00000103275/gene:ENSG00000104365/gene:ENSG00000104529/gene:ENSG00000105298/gene:ENSG00000119408/gene:ENSG00000120889/gene:ENSG00000126368/gene:ENSG00000126456/gene:ENSG00000127191/gene:ENSG00000129474/gene:ENSG00000131323/gene:ENSG00000132024/gene:ENSG00000140992/gene:ENSG00000145901/…	26
GO:0031110	regulation of microtubule polymerization or depolymerization	0.00679501698754247	88/19214	0.0242426647081894	0.252071252310432	0.2267621030614	gene:ENSG00000077549/gene:ENSG00000105270/gene:ENSG00000108262/gene:ENSG00000116584/gene:ENSG00000130479/gene:ENSG00000130559/gene:ENSG00000136238/gene:ENSG00000136861/gene:ENSG00000137497/gene:ENSG00000141556/gene:ENSG00000166780/gene:ENSG00000175216	12
GO:0000109	nucleotide-excision repair complex	0.00226500566251416	16/19214	0.0245274067735361	0.252071252310432	0.2267621030614	gene:ENSG00000062822/gene:ENSG00000154767/gene:ENSG00000163161/gene:ENSG00000177084	4
GO:0000394	RNA splicing, via endonucleolytic cleavage and ligation	0.00226500566251416	16/19214	0.0245274067735361	0.252071252310432	0.2267621030614	gene:ENSG00000071894/gene:ENSG00000079785/gene:ENSG00000160917/gene:ENSG00000182173	4
GO:0015936	coenzyme A metabolic process	0.00226500566251416	16/19214	0.0245274067735361	0.252071252310432	0.2267621030614	gene:ENSG00000068120/gene:ENSG00000097021/gene:ENSG00000131473/gene:ENSG00000157881	4
GO:0023035	CD40 signaling pathway	0.00226500566251416	16/19214	0.0245274067735361	0.252071252310432	0.2267621030614	gene:ENSG00000092098/gene:ENSG00000161638/gene:ENSG00000167085/gene:ENSG00000187741	4
GO:0030688	preribosome, small subunit precursor	0.00226500566251416	16/19214	0.0245274067735361	0.252071252310432	0.2267621030614	gene:ENSG00000087269/gene:ENSG00000108592/gene:ENSG00000160256/gene:ENSG00000184967	4
GO:0032239	regulation of nucleobase-containing compound transport	0.00226500566251416	16/19214	0.0245274067735361	0.252071252310432	0.2267621030614	gene:ENSG00000011243/gene:ENSG00000109111/gene:ENSG00000119720/gene:ENSG00000121774	4
GO:0043495	protein-membrane adaptor activity	0.00226500566251416	16/19214	0.0245274067735361	0.252071252310432	0.2267621030614	gene:ENSG00000100242/gene:ENSG00000100345/gene:ENSG00000164828/gene:ENSG00000249915	4
GO:0051014	actin filament severing	0.00226500566251416	16/19214	0.0245274067735361	0.252071252310432	0.2267621030614	gene:ENSG00000042493/gene:ENSG00000100345/gene:ENSG00000177731/gene:ENSG00000197321	4
GO:0055064	chloride ion homeostasis	0.00226500566251416	16/19214	0.0245274067735361	0.252071252310432	0.2267621030614	gene:ENSG00000113504/gene:ENSG00000124067/gene:ENSG00000169398/gene:ENSG00000221955	4
GO:0071800	podosome assembly	0.00226500566251416	16/19214	0.0245274067735361	0.252071252310432	0.2267621030614	gene:ENSG00000075618/gene:ENSG00000116584/gene:ENSG00000136279/gene:ENSG00000174705	4
GO:1900363	regulation of mRNA polyadenylation	0.00226500566251416	16/19214	0.0245274067735361	0.252071252310432	0.2267621030614	gene:ENSG00000014164/gene:ENSG00000185122/gene:ENSG00000185730/gene:ENSG00000196235	4
GO:1904861	excitatory synapse assembly	0.00226500566251416	16/19214	0.0245274067735361	0.252071252310432	0.2267621030614	gene:ENSG00000160446/gene:ENSG00000162105/gene:ENSG00000196576/gene:ENSG00000251322	4
GO:0098813	nuclear chromosome segregation	0.0169875424688562	285/19214	0.0246475148493682	0.252934746089636	0.227538897969817	gene:ENSG00000002822/gene:ENSG00000011243/gene:ENSG00000013810/gene:ENSG00000025770/gene:ENSG00000076382/gene:ENSG00000079616/gene:ENSG00000090273/gene:ENSG00000105127/gene:ENSG00000108424/gene:ENSG00000113141/gene:ENSG00000113648/gene:ENSG00000116213/gene:ENSG00000119408/gene:ENSG00000126215/gene:ENSG00000129933/gene:ENSG00000131165/gene:ENSG00000136861/gene:ENSG00000137497/gene:ENSG00000141552/…	30
GO:0010632	regulation of epithelial cell migration	0.0135900339750849	217/19214	0.0247724445892403	0.253845122991207	0.228357868712757	gene:ENSG00000005884/gene:ENSG00000034152/gene:ENSG00000050820/gene:ENSG00000058668/gene:ENSG00000061273/gene:ENSG00000073060/gene:ENSG00000076201/gene:ENSG00000077782/gene:ENSG00000100034/gene:ENSG00000104522/gene:ENSG00000105220/gene:ENSG00000112715/gene:ENSG00000124181/gene:ENSG00000132698/gene:ENSG00000136238/gene:ENSG00000140992/gene:ENSG00000142627/gene:ENSG00000144711/gene:ENSG00000161671/…	24
GO:0043966	histone H3 acetylation	0.00509626274065685	59/19214	0.0249788649181143	0.254523442897589	0.22896808208342	gene:ENSG00000043143/gene:ENSG00000063176/gene:ENSG00000099956/gene:ENSG00000100425/gene:ENSG00000122390/gene:ENSG00000156983/gene:ENSG00000168395/gene:ENSG00000179094/gene:ENSG00000196363	9
GO:0060350	endochondral bone morphogenesis	0.00509626274065685	59/19214	0.0249788649181143	0.254523442897589	0.22896808208342	gene:ENSG00000068078/gene:ENSG00000108821/gene:ENSG00000116604/gene:ENSG00000131759/gene:ENSG00000142453/gene:ENSG00000142798/gene:ENSG00000165458/gene:ENSG00000168646/gene:ENSG00000260428	9
GO:0001649	osteoblast differentiation	0.0130237825594564	206/19214	0.0249838962353462	0.254523442897589	0.22896808208342	gene:ENSG00000061273/gene:ENSG00000068024/gene:ENSG00000107882/gene:ENSG00000108821/gene:ENSG00000116604/gene:ENSG00000125844/gene:ENSG00000130529/gene:ENSG00000130881/gene:ENSG00000132382/gene:ENSG00000138623/gene:ENSG00000142627/gene:ENSG00000144791/gene:ENSG00000157933/gene:ENSG00000160789/gene:ENSG00000162337/gene:ENSG00000166949/gene:ENSG00000167460/gene:ENSG00000168646/gene:ENSG00000169710/…	23
GO:1902749	regulation of cell cycle G2/M phase transition	0.0130237825594564	206/19214	0.0249838962353462	0.254523442897589	0.22896808208342	gene:ENSG00000075218/gene:ENSG00000101182/gene:ENSG00000101224/gene:ENSG00000105325/gene:ENSG00000105373/gene:ENSG00000108344/gene:ENSG00000110274/gene:ENSG00000112877/gene:ENSG00000113648/gene:ENSG00000116127/gene:ENSG00000124762/gene:ENSG00000136811/gene:ENSG00000136861/gene:ENSG00000140534/gene:ENSG00000141551/gene:ENSG00000141577/gene:ENSG00000149930/gene:ENSG00000160299/gene:ENSG00000161010/…	23
GO:0046578	regulation of Ras protein signal transduction	0.0124575311438279	195/19214	0.0251304386662823	0.255378293269211	0.229737101423369	gene:ENSG00000005884/gene:ENSG00000039523/gene:ENSG00000099331/gene:ENSG00000099949/gene:ENSG00000100359/gene:ENSG00000101199/gene:ENSG00000104728/gene:ENSG00000104880/gene:ENSG00000105339/gene:ENSG00000107862/gene:ENSG00000110514/gene:ENSG00000116584/gene:ENSG00000116688/gene:ENSG00000143322/gene:ENSG00000144711/gene:ENSG00000174292/gene:ENSG00000174775/gene:ENSG00000177106/gene:ENSG00000178623/…	22
GO:0009755	hormone-mediated signaling pathway	0.0113250283125708	173/19214	0.0251771152302789	0.255378293269211	0.229737101423369	gene:ENSG00000011485/gene:ENSG00000100320/gene:ENSG00000103126/gene:ENSG00000106245/gene:ENSG00000108175/gene:ENSG00000117713/gene:ENSG00000123064/gene:ENSG00000123143/gene:ENSG00000126351/gene:ENSG00000126368/gene:ENSG00000127616/gene:ENSG00000130254/gene:ENSG00000131759/gene:ENSG00000142453/gene:ENSG00000159216/gene:ENSG00000160633/gene:ENSG00000167085/gene:ENSG00000179094/gene:ENSG00000196498/…	20
GO:0043197	dendritic spine	0.0113250283125708	173/19214	0.0251771152302789	0.255378293269211	0.229737101423369	gene:ENSG00000077549/gene:ENSG00000085733/gene:ENSG00000090372/gene:ENSG00000101188/gene:ENSG00000103319/gene:ENSG00000107404/gene:ENSG00000108819/gene:ENSG00000126368/gene:ENSG00000129968/gene:ENSG00000130787/gene:ENSG00000136238/gene:ENSG00000159842/gene:ENSG00000160305/gene:ENSG00000162105/gene:ENSG00000167461/gene:ENSG00000169398/gene:ENSG00000171603/gene:ENSG00000186716/gene:ENSG00000196689/…	20
GO:0005793	endoplasmic reticulum-Golgi intermediate compartment	0.00906002265005663	130/19214	0.0253665970495387	0.256928437456961	0.231131603782685	gene:ENSG00000079805/gene:ENSG00000103335/gene:ENSG00000104805/gene:ENSG00000106636/gene:ENSG00000107862/gene:ENSG00000131446/gene:ENSG00000141551/gene:ENSG00000142186/gene:ENSG00000163956/gene:ENSG00000167110/gene:ENSG00000171853/gene:ENSG00000181029/gene:ENSG00000181789/gene:ENSG00000185624/gene:ENSG00000196535/gene:ENSG00000204084	16
GO:0060205	cytoplasmic vesicle lumen	0.0169875424688562	286/19214	0.025702450127183	0.259954506408983	0.233853841059962	gene:ENSG00000013364/gene:ENSG00000060971/gene:ENSG00000078902/gene:ENSG00000101210/gene:ENSG00000103187/gene:ENSG00000103490/gene:ENSG00000105220/gene:ENSG00000106366/gene:ENSG00000108344/gene:ENSG00000108424/gene:ENSG00000114021/gene:ENSG00000115073/gene:ENSG00000130038/gene:ENSG00000130402/gene:ENSG00000131473/gene:ENSG00000136279/gene:ENSG00000141959/gene:ENSG00000144589/gene:ENSG00000147813/…	30
GO:0031491	nucleosome binding	0.00453001132502831	50/19214	0.0259316305954658	0.260222585061185	0.234095003344046	gene:ENSG00000063176/gene:ENSG00000101457/gene:ENSG00000109111/gene:ENSG00000113648/gene:ENSG00000149136/gene:ENSG00000160953/gene:ENSG00000188976/gene:ENSG00000205531	8
GO:0060324	face development	0.00453001132502831	50/19214	0.0259316305954658	0.260222585061185	0.234095003344046	gene:ENSG00000108821/gene:ENSG00000112658/gene:ENSG00000126934/gene:ENSG00000131759/gene:ENSG00000157933/gene:ENSG00000167522/gene:ENSG00000184254/gene:ENSG00000260428	8
GO:0071005	U2-type precatalytic spliceosome	0.00453001132502831	50/19214	0.0259316305954658	0.260222585061185	0.234095003344046	gene:ENSG00000099995/gene:ENSG00000104897/gene:ENSG00000113141/gene:ENSG00000130332/gene:ENSG00000130520/gene:ENSG00000167978/gene:ENSG00000174231/gene:ENSG00000175467	8
GO:1902686	mitochondrial outer membrane permeabilization involved in programmed cell death	0.00453001132502831	50/19214	0.0259316305954658	0.260222585061185	0.234095003344046	gene:ENSG00000015475/gene:ENSG00000105723/gene:ENSG00000122386/gene:ENSG00000130787/gene:ENSG00000184990/gene:ENSG00000197912/gene:ENSG00000198176/gene:ENSG00000250479	8
GO:0033260	nuclear DNA replication	0.00566251415628539	69/19214	0.0259348347716405	0.260222585061185	0.234095003344046	gene:ENSG00000005007/gene:ENSG00000014138/gene:ENSG00000062822/gene:ENSG00000093009/gene:ENSG00000105486/gene:ENSG00000106628/gene:ENSG00000127586/gene:ENSG00000166508/gene:ENSG00000167513/gene:ENSG00000258366	10
GO:0060070	canonical Wnt signaling pathway	0.0186862967157418	321/19214	0.0259997584588856	0.260222585061185	0.234095003344046	gene:ENSG00000015133/gene:ENSG00000062038/gene:ENSG00000073536/gene:ENSG00000081059/gene:ENSG00000100146/gene:ENSG00000101182/gene:ENSG00000103126/gene:ENSG00000104375/gene:ENSG00000105723/gene:ENSG00000107404/gene:ENSG00000107816/gene:ENSG00000108344/gene:ENSG00000108821/gene:ENSG00000109062/gene:ENSG00000116857/gene:ENSG00000118046/gene:ENSG00000130529/gene:ENSG00000133275/gene:ENSG00000140332/…	33
GO:0016458	gene silencing	0.0152887882219706	252/19214	0.0260905733939575	0.260222585061185	0.234095003344046	gene:ENSG00000066044/gene:ENSG00000080603/gene:ENSG00000088038/gene:ENSG00000093009/gene:ENSG00000100354/gene:ENSG00000104885/gene:ENSG00000108559/gene:ENSG00000113648/gene:ENSG00000119720/gene:ENSG00000123908/gene:ENSG00000124571/gene:ENSG00000125450/gene:ENSG00000126934/gene:ENSG00000128191/gene:ENSG00000129474/gene:ENSG00000130726/gene:ENSG00000130816/gene:ENSG00000131165/gene:ENSG00000132182/…	27
GO:0042119	neutrophil activation	0.0243488108720272	439/19214	0.0261194099727812	0.260222585061185	0.234095003344046	gene:ENSG00000013364/gene:ENSG00000060971/gene:ENSG00000068650/gene:ENSG00000069424/gene:ENSG00000078902/gene:ENSG00000101210/gene:ENSG00000103187/gene:ENSG00000103415/gene:ENSG00000105220/gene:ENSG00000106244/gene:ENSG00000108344/gene:ENSG00000108424/gene:ENSG00000108774/gene:ENSG00000114021/gene:ENSG00000115073/gene:ENSG00000123146/gene:ENSG00000130038/gene:ENSG00000131473/gene:ENSG00000135926/…	43
GO:0038066	p38MAPK cascade	0.00396375990939977	41/19214	0.0261928224522308	0.260222585061185	0.234095003344046	gene:ENSG00000034152/gene:ENSG00000126457/gene:ENSG00000141503/gene:ENSG00000161671/gene:ENSG00000163874/gene:ENSG00000176170/gene:ENSG00000179094	7
GO:0070849	response to epidermal growth factor	0.00396375990939977	41/19214	0.0261928224522308	0.260222585061185	0.234095003344046	gene:ENSG00000101210/gene:ENSG00000108819/gene:ENSG00000108821/gene:ENSG00000124181/gene:ENSG00000140992/gene:ENSG00000166508/gene:ENSG00000166986	7
GO:0010155	regulation of proton transport	0.0028312570781427	24/19214	0.026248732720539	0.260222585061185	0.234095003344046	gene:ENSG00000063176/gene:ENSG00000069696/gene:ENSG00000088992/gene:ENSG00000109062/gene:ENSG00000130402	5
GO:0051647	nucleus localization	0.0028312570781427	24/19214	0.026248732720539	0.260222585061185	0.234095003344046	gene:ENSG00000100242/gene:ENSG00000109062/gene:ENSG00000136717/gene:ENSG00000188807/gene:ENSG00000197102	5
GO:0060669	embryonic placenta morphogenesis	0.0028312570781427	24/19214	0.026248732720539	0.260222585061185	0.234095003344046	gene:ENSG00000130726/gene:ENSG00000149418/gene:ENSG00000166145/gene:ENSG00000167642/gene:ENSG00000184557	5
GO:0090208	positive regulation of triglyceride metabolic process	0.0028312570781427	24/19214	0.026248732720539	0.260222585061185	0.234095003344046	gene:ENSG00000025434/gene:ENSG00000072310/gene:ENSG00000073060/gene:ENSG00000130164/gene:ENSG00000164535	5
GO:0000302	response to reactive oxygen species	0.0124575311438279	196/19214	0.0264480473954245	0.261458905775078	0.235207191594674	gene:ENSG00000011485/gene:ENSG00000030110/gene:ENSG00000079805/gene:ENSG00000089159/gene:ENSG00000101460/gene:ENSG00000108821/gene:ENSG00000110931/gene:ENSG00000115694/gene:ENSG00000126602/gene:ENSG00000127191/gene:ENSG00000127528/gene:ENSG00000133612/gene:ENSG00000141570/gene:ENSG00000156711/gene:ENSG00000165672/gene:ENSG00000167136/gene:ENSG00000167601/gene:ENSG00000167658/gene:ENSG00000173992/…	22
GO:0044454	obsolete nuclear chromosome part	0.0124575311438279	196/19214	0.0264480473954245	0.261458905775078	0.235207191594674	gene:ENSG00000014138/gene:ENSG00000062822/gene:ENSG00000080603/gene:ENSG00000102901/gene:ENSG00000106628/gene:ENSG00000110107/gene:ENSG00000113648/gene:ENSG00000115163/gene:ENSG00000122515/gene:ENSG00000127511/gene:ENSG00000149503/gene:ENSG00000160949/gene:ENSG00000161036/gene:ENSG00000166508/gene:ENSG00000172977/gene:ENSG00000174744/gene:ENSG00000175792/gene:ENSG00000177084/gene:ENSG00000178028/…	22
GO:0031047	gene silencing by RNA	0.0107587768969422	163/19214	0.026501428845025	0.261617626443352	0.235349975955077	gene:ENSG00000066044/gene:ENSG00000088038/gene:ENSG00000100354/gene:ENSG00000108559/gene:ENSG00000119720/gene:ENSG00000123908/gene:ENSG00000124571/gene:ENSG00000125450/gene:ENSG00000126934/gene:ENSG00000128191/gene:ENSG00000129474/gene:ENSG00000132182/gene:ENSG00000144791/gene:ENSG00000155363/gene:ENSG00000163874/gene:ENSG00000181222/gene:ENSG00000196498/gene:ENSG00000197157/gene:ENSG00000198917	19
GO:0022406	membrane docking	0.0113250283125708	174/19214	0.026586751643101	0.262090776746125	0.235775619723407	gene:ENSG00000104915/gene:ENSG00000106089/gene:ENSG00000106636/gene:ENSG00000110274/gene:ENSG00000112877/gene:ENSG00000116127/gene:ENSG00000121289/gene:ENSG00000130477/gene:ENSG00000136811/gene:ENSG00000136861/gene:ENSG00000141551/gene:ENSG00000141577/gene:ENSG00000160299/gene:ENSG00000167461/gene:ENSG00000171045/gene:ENSG00000175029/gene:ENSG00000175216/gene:ENSG00000176101/gene:ENSG00000197102/…	20
GO:0031983	vesicle lumen	0.0169875424688562	287/19214	0.0267921352987269	0.26374448919772	0.237263291601677	gene:ENSG00000013364/gene:ENSG00000060971/gene:ENSG00000078902/gene:ENSG00000101210/gene:ENSG00000103187/gene:ENSG00000103490/gene:ENSG00000105220/gene:ENSG00000106366/gene:ENSG00000108344/gene:ENSG00000108424/gene:ENSG00000114021/gene:ENSG00000115073/gene:ENSG00000130038/gene:ENSG00000130402/gene:ENSG00000131473/gene:ENSG00000136279/gene:ENSG00000141959/gene:ENSG00000144589/gene:ENSG00000147813/…	30
GO:0009895	negative regulation of catabolic process	0.0152887882219706	253/19214	0.0272716894986953	0.26808874010709	0.241171359115944	gene:ENSG00000055483/gene:ENSG00000058668/gene:ENSG00000068024/gene:ENSG00000070159/gene:ENSG00000099958/gene:ENSG00000103197/gene:ENSG00000104852/gene:ENSG00000104969/gene:ENSG00000105373/gene:ENSG00000107882/gene:ENSG00000108262/gene:ENSG00000119720/gene:ENSG00000132405/gene:ENSG00000134815/gene:ENSG00000140564/gene:ENSG00000141568/gene:ENSG00000164916/gene:ENSG00000166949/gene:ENSG00000167085/…	27
GO:0001085	RNA polymerase II-specific DNA-binding transcription factor binding	0.00962627406568516	142/19214	0.0275348597358285	0.268748126213475	0.241764539729929	gene:ENSG00000005339/gene:ENSG00000060069/gene:ENSG00000065526/gene:ENSG00000068024/gene:ENSG00000071564/gene:ENSG00000105229/gene:ENSG00000105556/gene:ENSG00000111642/gene:ENSG00000111676/gene:ENSG00000112658/gene:ENSG00000142599/gene:ENSG00000148737/gene:ENSG00000166197/gene:ENSG00000175792/gene:ENSG00000178028/gene:ENSG00000182979/gene:ENSG00000198373	17
GO:0008135	translation factor activity, RNA binding	0.00962627406568516	142/19214	0.0275348597358285	0.268748126213475	0.241764539729929	gene:ENSG00000089154/gene:ENSG00000100129/gene:ENSG00000101210/gene:ENSG00000103319/gene:ENSG00000104529/gene:ENSG00000105656/gene:ENSG00000106263/gene:ENSG00000109111/gene:ENSG00000123908/gene:ENSG00000132394/gene:ENSG00000167658/gene:ENSG00000167862/gene:ENSG00000185024/gene:ENSG00000185049/gene:ENSG00000196235/gene:ENSG00000243056/gene:ENSG00000254772	17
GO:0071322	cellular response to carbohydrate stimulus	0.00962627406568516	142/19214	0.0275348597358285	0.268748126213475	0.241764539729929	gene:ENSG00000008130/gene:ENSG00000009950/gene:ENSG00000034152/gene:ENSG00000099956/gene:ENSG00000107815/gene:ENSG00000112658/gene:ENSG00000112759/gene:ENSG00000126368/gene:ENSG00000127616/gene:ENSG00000130529/gene:ENSG00000131620/gene:ENSG00000136238/gene:ENSG00000156711/gene:ENSG00000162337/gene:ENSG00000167136/gene:ENSG00000172375/gene:ENSG00000214253	17
GO:0016459	myosin complex	0.00509626274065685	60/19214	0.0275688261874003	0.268748126213475	0.241764539729929	gene:ENSG00000078814/gene:ENSG00000099331/gene:ENSG00000100345/gene:ENSG00000128833/gene:ENSG00000133026/gene:ENSG00000145555/gene:ENSG00000196535/gene:ENSG00000197879/gene:ENSG00000278259	9
GO:0048332	mesoderm morphogenesis	0.00509626274065685	60/19214	0.0275688261874003	0.268748126213475	0.241764539729929	gene:ENSG00000005884/gene:ENSG00000105220/gene:ENSG00000112658/gene:ENSG00000132470/gene:ENSG00000142627/gene:ENSG00000166949/gene:ENSG00000186575/gene:ENSG00000186866/gene:ENSG00000260428	9
GO:0097525	spliceosomal snRNP complex	0.00509626274065685	60/19214	0.0275688261874003	0.268748126213475	0.241764539729929	gene:ENSG00000099995/gene:ENSG00000104852/gene:ENSG00000104897/gene:ENSG00000130332/gene:ENSG00000130520/gene:ENSG00000168883/gene:ENSG00000174231/gene:ENSG00000174243/gene:ENSG00000175467	9
GO:0008168	methyltransferase activity	0.014722536806342	242/19214	0.0277491823499951	0.270130582070994	0.243008190462676	gene:ENSG00000067365/gene:ENSG00000088305/gene:ENSG00000089094/gene:ENSG00000099381/gene:ENSG00000099899/gene:ENSG00000100982/gene:ENSG00000104885/gene:ENSG00000108592/gene:ENSG00000109685/gene:ENSG00000117481/gene:ENSG00000126457/gene:ENSG00000130816/gene:ENSG00000132600/gene:ENSG00000135632/gene:ENSG00000141956/gene:ENSG00000142453/gene:ENSG00000155275/gene:ENSG00000160193/gene:ENSG00000166166/…	26
GO:0005814	centriole	0.0101925254813137	153/19214	0.0278550324213422	0.270784912955877	0.243596823423374	gene:ENSG00000042493/gene:ENSG00000058453/gene:ENSG00000075702/gene:ENSG00000110274/gene:ENSG00000116213/gene:ENSG00000121289/gene:ENSG00000136811/gene:ENSG00000141577/gene:ENSG00000158163/gene:ENSG00000160299/gene:ENSG00000161996/gene:ENSG00000162063/gene:ENSG00000164087/gene:ENSG00000167461/gene:ENSG00000176155/gene:ENSG00000197386/gene:ENSG00000198089/gene:ENSG00000215041	18
GO:0045765	regulation of angiogenesis	0.0169875424688562	288/19214	0.027917268065028	0.270896211287315	0.243696946874472	gene:ENSG00000004399/gene:ENSG00000007968/gene:ENSG00000023191/gene:ENSG00000058668/gene:ENSG00000061273/gene:ENSG00000063245/gene:ENSG00000065970/gene:ENSG00000106004/gene:ENSG00000106366/gene:ENSG00000112715/gene:ENSG00000123908/gene:ENSG00000124181/gene:ENSG00000127528/gene:ENSG00000130669/gene:ENSG00000136830/gene:ENSG00000136848/gene:ENSG00000140105/gene:ENSG00000140992/gene:ENSG00000142627/…	30
GO:0051403	stress-activated MAPK cascade	0.0158550396375991	265/19214	0.0279437809617247	0.270896211287315	0.243696946874472	gene:ENSG00000034152/gene:ENSG00000076984/gene:ENSG00000103126/gene:ENSG00000104365/gene:ENSG00000104375/gene:ENSG00000115694/gene:ENSG00000123143/gene:ENSG00000126457/gene:ENSG00000126934/gene:ENSG00000127191/gene:ENSG00000130038/gene:ENSG00000131323/gene:ENSG00000136279/gene:ENSG00000136280/gene:ENSG00000136848/gene:ENSG00000138834/gene:ENSG00000141503/gene:ENSG00000149930/gene:ENSG00000156711/…	28
GO:0060759	regulation of response to cytokine stimulus	0.0107587768969422	164/19214	0.0280201644929377	0.271228031377423	0.243995450653786	gene:ENSG00000005206/gene:ENSG00000025434/gene:ENSG00000088888/gene:ENSG00000092098/gene:ENSG00000100304/gene:ENSG00000104365/gene:ENSG00000105229/gene:ENSG00000105270/gene:ENSG00000105298/gene:ENSG00000105401/gene:ENSG00000110514/gene:ENSG00000126456/gene:ENSG00000127191/gene:ENSG00000159216/gene:ENSG00000167601/gene:ENSG00000176170/gene:ENSG00000183087/gene:ENSG00000184557/gene:ENSG00000185507	19
GO:0044309	neuron spine	0.0113250283125708	175/19214	0.0280554034453748	0.271228031377423	0.243995450653786	gene:ENSG00000077549/gene:ENSG00000085733/gene:ENSG00000090372/gene:ENSG00000101188/gene:ENSG00000103319/gene:ENSG00000107404/gene:ENSG00000108819/gene:ENSG00000126368/gene:ENSG00000129968/gene:ENSG00000130787/gene:ENSG00000136238/gene:ENSG00000159842/gene:ENSG00000160305/gene:ENSG00000162105/gene:ENSG00000167461/gene:ENSG00000169398/gene:ENSG00000171603/gene:ENSG00000186716/gene:ENSG00000196689/…	20
GO:0031072	heat shock protein binding	0.00849377123442809	121/19214	0.0280961408883311	0.27124772931999	0.244013170829496	gene:ENSG00000011485/gene:ENSG00000030110/gene:ENSG00000067365/gene:ENSG00000103197/gene:ENSG00000104529/gene:ENSG00000105401/gene:ENSG00000105953/gene:ENSG00000105993/gene:ENSG00000106683/gene:ENSG00000107262/gene:ENSG00000108424/gene:ENSG00000140553/gene:ENSG00000185122/gene:ENSG00000197386/gene:ENSG00000241360	15
GO:0006998	nuclear envelope organization	0.00679501698754247	90/19214	0.0283650008553159	0.271634145023123	0.244360788563352	gene:ENSG00000011243/gene:ENSG00000100242/gene:ENSG00000102898/gene:ENSG00000108424/gene:ENSG00000119408/gene:ENSG00000125450/gene:ENSG00000154222/gene:ENSG00000160789/gene:ENSG00000164828/gene:ENSG00000176915/gene:ENSG00000188807/gene:ENSG00000268279	12
GO:0033045	regulation of sister chromatid segregation	0.00679501698754247	90/19214	0.0283650008553159	0.271634145023123	0.244360788563352	gene:ENSG00000002822/gene:ENSG00000013810/gene:ENSG00000113141/gene:ENSG00000113648/gene:ENSG00000119408/gene:ENSG00000126215/gene:ENSG00000136861/gene:ENSG00000137497/gene:ENSG00000141552/gene:ENSG00000167513/gene:ENSG00000168646/gene:ENSG00000196510	12
GO:0042306	regulation of protein import into nucleus	0.00679501698754247	90/19214	0.0283650008553159	0.271634145023123	0.244360788563352	gene:ENSG00000008710/gene:ENSG00000079999/gene:ENSG00000086589/gene:ENSG00000088888/gene:ENSG00000105647/gene:ENSG00000107882/gene:ENSG00000115306/gene:ENSG00000130726/gene:ENSG00000163874/gene:ENSG00000166197/gene:ENSG00000173801/gene:ENSG00000178028	12
GO:0051492	regulation of stress fiber assembly	0.00679501698754247	90/19214	0.0283650008553159	0.271634145023123	0.244360788563352	gene:ENSG00000089159/gene:ENSG00000100034/gene:ENSG00000104728/gene:ENSG00000104880/gene:ENSG00000105647/gene:ENSG00000106683/gene:ENSG00000116127/gene:ENSG00000136238/gene:ENSG00000166949/gene:ENSG00000174705/gene:ENSG00000186575/gene:ENSG00000186635	12
GO:0030279	negative regulation of ossification	0.00566251415628539	70/19214	0.0283686965554182	0.271634145023123	0.244360788563352	gene:ENSG00000061273/gene:ENSG00000068024/gene:ENSG00000107882/gene:ENSG00000130529/gene:ENSG00000144791/gene:ENSG00000157933/gene:ENSG00000162337/gene:ENSG00000166949/gene:ENSG00000168646/gene:ENSG00000187764	10
GO:0032392	DNA geometric change	0.00566251415628539	70/19214	0.0283686965554182	0.271634145023123	0.244360788563352	gene:ENSG00000079785/gene:ENSG00000107815/gene:ENSG00000108469/gene:ENSG00000127586/gene:ENSG00000141510/gene:ENSG00000154767/gene:ENSG00000160957/gene:ENSG00000163161/gene:ENSG00000166508/gene:ENSG00000258366	10
GO:0000228	nuclear chromosome	0.0152887882219706	254/19214	0.0284935285689689	0.271695823216001	0.244416273973139	gene:ENSG00000014138/gene:ENSG00000062822/gene:ENSG00000080603/gene:ENSG00000099956/gene:ENSG00000100242/gene:ENSG00000102901/gene:ENSG00000106628/gene:ENSG00000110107/gene:ENSG00000113141/gene:ENSG00000113648/gene:ENSG00000115163/gene:ENSG00000122515/gene:ENSG00000127511/gene:ENSG00000131165/gene:ENSG00000149503/gene:ENSG00000160949/gene:ENSG00000161036/gene:ENSG00000165271/gene:ENSG00000166508/…	27
GO:0051303	establishment of chromosome localization	0.00622876557191393	80/19214	0.0285760038908021	0.271695823216001	0.244416273973139	gene:ENSG00000002822/gene:ENSG00000076382/gene:ENSG00000079616/gene:ENSG00000090273/gene:ENSG00000108424/gene:ENSG00000131165/gene:ENSG00000137497/gene:ENSG00000149503/gene:ENSG00000167513/gene:ENSG00000171853/gene:ENSG00000197102	11
GO:0016860	intramolecular oxidoreductase activity	0.00453001132502831	51/19214	0.0288756036508663	0.271695823216001	0.244416273973139	gene:ENSG00000037757/gene:ENSG00000104823/gene:ENSG00000105220/gene:ENSG00000148334/gene:ENSG00000155660/gene:ENSG00000165661/gene:ENSG00000167969/gene:ENSG00000185624	8
GO:0035794	positive regulation of mitochondrial membrane permeability	0.00453001132502831	51/19214	0.0288756036508663	0.271695823216001	0.244416273973139	gene:ENSG00000015475/gene:ENSG00000105723/gene:ENSG00000122386/gene:ENSG00000130787/gene:ENSG00000184990/gene:ENSG00000197912/gene:ENSG00000198176/gene:ENSG00000250479	8
GO:0000462	maturation of SSU-rRNA from tricistronic rRNA transcript (SSU-rRNA, 5.8S rRNA, LSU-rRNA)	0.00339750849377123	33/19214	0.0289953596469637	0.271695823216001	0.244416273973139	gene:ENSG00000087269/gene:ENSG00000115761/gene:ENSG00000129347/gene:ENSG00000150990/gene:ENSG00000160256/gene:ENSG00000183751	6
GO:0005217	intracellular ligand-gated ion channel activity	0.00339750849377123	33/19214	0.0289953596469637	0.271695823216001	0.244416273973139	gene:ENSG00000096433/gene:ENSG00000140859/gene:ENSG00000162341/gene:ENSG00000186815/gene:ENSG00000196689/gene:ENSG00000287725	6
GO:0006356	regulation of transcription by RNA polymerase I	0.00339750849377123	33/19214	0.0289953596469637	0.271695823216001	0.244416273973139	gene:ENSG00000099956/gene:ENSG00000105373/gene:ENSG00000113648/gene:ENSG00000127080/gene:ENSG00000127616/gene:ENSG00000166986	6
GO:0006884	cell volume homeostasis	0.00339750849377123	33/19214	0.0289953596469637	0.271695823216001	0.244416273973139	gene:ENSG00000104783/gene:ENSG00000111664/gene:ENSG00000113504/gene:ENSG00000124067/gene:ENSG00000221955/gene:ENSG00000251322	6
GO:0014014	negative regulation of gliogenesis	0.00339750849377123	33/19214	0.0289953596469637	0.271695823216001	0.244416273973139	gene:ENSG00000022840/gene:ENSG00000100146/gene:ENSG00000126368/gene:ENSG00000130164/gene:ENSG00000157933/gene:ENSG00000166780	6
GO:0031572	mitotic G2 DNA damage checkpoint signaling	0.00339750849377123	33/19214	0.0289953596469637	0.271695823216001	0.244416273973139	gene:ENSG00000105325/gene:ENSG00000105373/gene:ENSG00000124762/gene:ENSG00000140534/gene:ENSG00000149930/gene:ENSG00000161010	6
GO:0044319	wound healing, spreading of cells	0.00339750849377123	33/19214	0.0289953596469637	0.271695823216001	0.244416273973139	gene:ENSG00000067560/gene:ENSG00000129474/gene:ENSG00000159753/gene:ENSG00000161638/gene:ENSG00000169398/gene:ENSG00000204580	6
GO:0046540	U4/U6 x U5 tri-snRNP complex	0.00339750849377123	33/19214	0.0289953596469637	0.271695823216001	0.244416273973139	gene:ENSG00000130332/gene:ENSG00000130520/gene:ENSG00000168883/gene:ENSG00000174231/gene:ENSG00000174243/gene:ENSG00000175467	6
GO:0090181	regulation of cholesterol metabolic process	0.00339750849377123	33/19214	0.0289953596469637	0.271695823216001	0.244416273973139	gene:ENSG00000072310/gene:ENSG00000108424/gene:ENSG00000111664/gene:ENSG00000114650/gene:ENSG00000130164/gene:ENSG00000172893	6
GO:0090505	epiboly involved in wound healing	0.00339750849377123	33/19214	0.0289953596469637	0.271695823216001	0.244416273973139	gene:ENSG00000067560/gene:ENSG00000129474/gene:ENSG00000159753/gene:ENSG00000161638/gene:ENSG00000169398/gene:ENSG00000204580	6
GO:0097526	spliceosomal tri-snRNP complex	0.00339750849377123	33/19214	0.0289953596469637	0.271695823216001	0.244416273973139	gene:ENSG00000130332/gene:ENSG00000130520/gene:ENSG00000168883/gene:ENSG00000174231/gene:ENSG00000174243/gene:ENSG00000175467	6
GO:1900744	regulation of p38MAPK cascade	0.00339750849377123	33/19214	0.0289953596469637	0.271695823216001	0.244416273973139	gene:ENSG00000126457/gene:ENSG00000141503/gene:ENSG00000161671/gene:ENSG00000163874/gene:ENSG00000176170/gene:ENSG00000179094	6
GO:1905269	positive regulation of chromatin organization	0.00792751981879955	111/19214	0.029082244456425	0.272146130033489	0.244821367850448	gene:ENSG00000011243/gene:ENSG00000063176/gene:ENSG00000072310/gene:ENSG00000088305/gene:ENSG00000099956/gene:ENSG00000105127/gene:ENSG00000119403/gene:ENSG00000130726/gene:ENSG00000130816/gene:ENSG00000159692/gene:ENSG00000160789/gene:ENSG00000162302/gene:ENSG00000177889/gene:ENSG00000196363	14
GO:0055114	obsolete oxidation-reduction process	0.0254813137032843	467/19214	0.0297678729866486	0.27290606836285	0.245505004767325	gene:ENSG00000008283/gene:ENSG00000010256/gene:ENSG00000015475/gene:ENSG00000060971/gene:ENSG00000067057/gene:ENSG00000067829/gene:ENSG00000069424/gene:ENSG00000073578/gene:ENSG00000074800/gene:ENSG00000100412/gene:ENSG00000103415/gene:ENSG00000104812/gene:ENSG00000104823/gene:ENSG00000105135/gene:ENSG00000105220/gene:ENSG00000105373/gene:ENSG00000105379/gene:ENSG00000105607/gene:ENSG00000105723/…	45
GO:0032231	regulation of actin filament bundle assembly	0.00736126840317101	101/19214	0.0299407448584837	0.27290606836285	0.245505004767325	gene:ENSG00000089159/gene:ENSG00000100034/gene:ENSG00000104728/gene:ENSG00000104880/gene:ENSG00000105647/gene:ENSG00000106683/gene:ENSG00000116127/gene:ENSG00000136238/gene:ENSG00000166949/gene:ENSG00000174705/gene:ENSG00000186575/gene:ENSG00000186635/gene:ENSG00000251322	13
GO:0000779	condensed chromosome, centromeric region	0.00849377123442809	122/19214	0.029976388851592	0.27290606836285	0.245505004767325	gene:ENSG00000002822/gene:ENSG00000076382/gene:ENSG00000102901/gene:ENSG00000115163/gene:ENSG00000120071/gene:ENSG00000125450/gene:ENSG00000149503/gene:ENSG00000158805/gene:ENSG00000161036/gene:ENSG00000166582/gene:ENSG00000167513/gene:ENSG00000175216/gene:ENSG00000184402/gene:ENSG00000185122/gene:ENSG00000198917	15
GO:0006165	nucleoside diphosphate phosphorylation	0.00849377123442809	122/19214	0.029976388851592	0.27290606836285	0.245505004767325	gene:ENSG00000009950/gene:ENSG00000067057/gene:ENSG00000068024/gene:ENSG00000074800/gene:ENSG00000105220/gene:ENSG00000105953/gene:ENSG00000108262/gene:ENSG00000108559/gene:ENSG00000125450/gene:ENSG00000132182/gene:ENSG00000141568/gene:ENSG00000141959/gene:ENSG00000160326/gene:ENSG00000164916/gene:ENSG00000170525	15
GO:0046031	ADP metabolic process	0.00849377123442809	122/19214	0.029976388851592	0.27290606836285	0.245505004767325	gene:ENSG00000009950/gene:ENSG00000067057/gene:ENSG00000068024/gene:ENSG00000074800/gene:ENSG00000105220/gene:ENSG00000105953/gene:ENSG00000108262/gene:ENSG00000108559/gene:ENSG00000125450/gene:ENSG00000132182/gene:ENSG00000141568/gene:ENSG00000141959/gene:ENSG00000160326/gene:ENSG00000164916/gene:ENSG00000170525	15
GO:0005639	integral component of nuclear inner membrane	0.00226500566251416	17/19214	0.0302841265666469	0.27290606836285	0.245505004767325	gene:ENSG00000100242/gene:ENSG00000164828/gene:ENSG00000188807/gene:ENSG00000268279	4
GO:0009299	mRNA transcription	0.00226500566251416	17/19214	0.0302841265666469	0.27290606836285	0.245505004767325	gene:ENSG00000072310/gene:ENSG00000104529/gene:ENSG00000109111/gene:ENSG00000185122	4
GO:0030011	maintenance of cell polarity	0.00226500566251416	17/19214	0.0302841265666469	0.27290606836285	0.245505004767325	gene:ENSG00000071127/gene:ENSG00000109062/gene:ENSG00000151208/gene:ENSG00000159753	4
GO:0030033	microvillus assembly	0.00226500566251416	17/19214	0.0302841265666469	0.27290606836285	0.245505004767325	gene:ENSG00000075618/gene:ENSG00000109062/gene:ENSG00000128567/gene:ENSG00000187017	4
GO:0031229	intrinsic component of nuclear inner membrane	0.00226500566251416	17/19214	0.0302841265666469	0.27290606836285	0.245505004767325	gene:ENSG00000100242/gene:ENSG00000164828/gene:ENSG00000188807/gene:ENSG00000268279	4
GO:0071318	cellular response to ATP	0.00226500566251416	17/19214	0.0302841265666469	0.27290606836285	0.245505004767325	gene:ENSG00000084112/gene:ENSG00000130529/gene:ENSG00000196689/gene:ENSG00000241360	4
GO:1901524	regulation of mitophagy	0.00226500566251416	17/19214	0.0302841265666469	0.27290606836285	0.245505004767325	gene:ENSG00000103197/gene:ENSG00000105401/gene:ENSG00000116688/gene:ENSG00000181852	4
GO:0046365	monosaccharide catabolic process	0.00509626274065685	61/19214	0.0303419347327305	0.27290606836285	0.245505004767325	gene:ENSG00000067057/gene:ENSG00000074800/gene:ENSG00000105220/gene:ENSG00000141568/gene:ENSG00000141959/gene:ENSG00000149476/gene:ENSG00000162337/gene:ENSG00000164916/gene:ENSG00000174951	9
GO:0036230	granulocyte activation	0.0243488108720272	444/19214	0.0307492532068333	0.27290606836285	0.245505004767325	gene:ENSG00000013364/gene:ENSG00000060971/gene:ENSG00000068650/gene:ENSG00000069424/gene:ENSG00000078902/gene:ENSG00000101210/gene:ENSG00000103187/gene:ENSG00000103415/gene:ENSG00000105220/gene:ENSG00000106244/gene:ENSG00000108344/gene:ENSG00000108424/gene:ENSG00000108774/gene:ENSG00000114021/gene:ENSG00000115073/gene:ENSG00000123146/gene:ENSG00000130038/gene:ENSG00000131473/gene:ENSG00000135926/…	43
GO:0004012	ATPase-coupled intramembrane lipid transporter activity	0.00169875424688562	10/19214	0.0307934459616487	0.27290606836285	0.245505004767325	gene:ENSG00000064687/gene:ENSG00000068650/gene:ENSG00000107331	3
GO:0005915	zonula adherens	0.00169875424688562	10/19214	0.0307934459616487	0.27290606836285	0.245505004767325	gene:ENSG00000130202/gene:ENSG00000140859/gene:ENSG00000173801	3
GO:0008526	phosphatidylinositol transfer activity	0.00169875424688562	10/19214	0.0307934459616487	0.27290606836285	0.245505004767325	gene:ENSG00000110697/gene:ENSG00000130703/gene:ENSG00000172375	3
GO:0010485	H4 histone acetyltransferase activity	0.00169875424688562	10/19214	0.0307934459616487	0.27290606836285	0.245505004767325	gene:ENSG00000110583/gene:ENSG00000122390/gene:ENSG00000124422	3
GO:0014029	neural crest formation	0.00169875424688562	10/19214	0.0307934459616487	0.27290606836285	0.245505004767325	gene:ENSG00000070814/gene:ENSG00000166197/gene:ENSG00000249915	3
GO:0014745	negative regulation of muscle adaptation	0.00169875424688562	10/19214	0.0307934459616487	0.27290606836285	0.245505004767325	gene:ENSG00000058668/gene:ENSG00000160789/gene:ENSG00000166949	3
GO:0015377	cation:chloride symporter activity	0.00169875424688562	10/19214	0.0307934459616487	0.27290606836285	0.245505004767325	gene:ENSG00000113504/gene:ENSG00000124067/gene:ENSG00000221955	3
GO:0015803	branched-chain amino acid transport	0.00169875424688562	10/19214	0.0307934459616487	0.27290606836285	0.245505004767325	gene:ENSG00000073350/gene:ENSG00000103257/gene:ENSG00000168003	3
GO:0016081	synaptic vesicle docking	0.00169875424688562	10/19214	0.0307934459616487	0.27290606836285	0.245505004767325	gene:ENSG00000106089/gene:ENSG00000130477/gene:ENSG00000175029	3
GO:0017185	peptidyl-lysine hydroxylation	0.00169875424688562	10/19214	0.0307934459616487	0.27290606836285	0.245505004767325	gene:ENSG00000083444/gene:ENSG00000106397/gene:ENSG00000141756	3
GO:0018216	peptidyl-arginine methylation	0.00169875424688562	10/19214	0.0307934459616487	0.27290606836285	0.245505004767325	gene:ENSG00000126457/gene:ENSG00000132600/gene:ENSG00000142453	3
GO:0031996	thioesterase binding	0.00169875424688562	10/19214	0.0307934459616487	0.27290606836285	0.245505004767325	gene:ENSG00000127191/gene:ENSG00000131323/gene:ENSG00000136238	3
GO:0043589	skin morphogenesis	0.00169875424688562	10/19214	0.0307934459616487	0.27290606836285	0.245505004767325	gene:ENSG00000108821/gene:ENSG00000112658/gene:ENSG00000132470	3
GO:0045945	positive regulation of transcription by RNA polymerase III	0.00169875424688562	10/19214	0.0307934459616487	0.27290606836285	0.245505004767325	gene:ENSG00000105656/gene:ENSG00000141564/gene:ENSG00000185024	3
GO:0046030	inositol trisphosphate phosphatase activity	0.00169875424688562	10/19214	0.0307934459616487	0.27290606836285	0.245505004767325	gene:ENSG00000148384/gene:ENSG00000165458/gene:ENSG00000204084	3
GO:0051124	synaptic assembly at neuromuscular junction	0.00169875424688562	10/19214	0.0307934459616487	0.27290606836285	0.245505004767325	gene:ENSG00000162105/gene:ENSG00000188157/gene:ENSG00000251322	3
GO:0051573	negative regulation of histone H3-K9 methylation	0.00169875424688562	10/19214	0.0307934459616487	0.27290606836285	0.245505004767325	gene:ENSG00000088305/gene:ENSG00000099956/gene:ENSG00000130816	3
GO:0070016	armadillo repeat domain binding	0.00169875424688562	10/19214	0.0307934459616487	0.27290606836285	0.245505004767325	gene:ENSG00000090372/gene:ENSG00000103126/gene:ENSG00000148737	3
GO:0070776	MOZ/MORF histone acetyltransferase complex	0.00169875424688562	10/19214	0.0307934459616487	0.27290606836285	0.245505004767325	gene:ENSG00000100425/gene:ENSG00000156983/gene:ENSG00000168395	3
GO:0090657	telomeric loop disassembly	0.00169875424688562	10/19214	0.0307934459616487	0.27290606836285	0.245505004767325	gene:ENSG00000126215/gene:ENSG00000160957/gene:ENSG00000258366	3
GO:0097468	programmed cell death in response to reactive oxygen species	0.00169875424688562	10/19214	0.0307934459616487	0.27290606836285	0.245505004767325	gene:ENSG00000115694/gene:ENSG00000126602/gene:ENSG00000167136	3
GO:0097539	ciliary transition fiber	0.00169875424688562	10/19214	0.0307934459616487	0.27290606836285	0.245505004767325	gene:ENSG00000110274/gene:ENSG00000121289/gene:ENSG00000136811	3
GO:0098698	postsynaptic specialization assembly	0.00169875424688562	10/19214	0.0307934459616487	0.27290606836285	0.245505004767325	gene:ENSG00000160446/gene:ENSG00000162105/gene:ENSG00000251322	3
GO:0014741	negative regulation of muscle hypertrophy	0.0028312570781427	25/19214	0.0309158635524388	0.27290606836285	0.245505004767325	gene:ENSG00000058668/gene:ENSG00000060069/gene:ENSG00000105723/gene:ENSG00000160789/gene:ENSG00000166949	5
GO:0017091	mRNA 3'-UTR AU-rich region binding	0.0028312570781427	25/19214	0.0309158635524388	0.27290606836285	0.245505004767325	gene:ENSG00000066044/gene:ENSG00000071894/gene:ENSG00000088247/gene:ENSG00000129351/gene:ENSG00000163874	5
GO:0030878	thyroid gland development	0.0028312570781427	25/19214	0.0309158635524388	0.27290606836285	0.245505004767325	gene:ENSG00000106004/gene:ENSG00000112658/gene:ENSG00000126351/gene:ENSG00000126934/gene:ENSG00000166949	5
GO:0031307	integral component of mitochondrial outer membrane	0.0028312570781427	25/19214	0.0309158635524388	0.27290606836285	0.245505004767325	gene:ENSG00000030110/gene:ENSG00000106404/gene:ENSG00000110090/gene:ENSG00000130204/gene:ENSG00000214253	5
GO:0033028	myeloid cell apoptotic process	0.0028312570781427	25/19214	0.0309158635524388	0.27290606836285	0.245505004767325	gene:ENSG00000090316/gene:ENSG00000126351/gene:ENSG00000126456/gene:ENSG00000185507/gene:ENSG00000249240	5
GO:0035925	mRNA 3'-UTR AU-rich region binding	0.0028312570781427	25/19214	0.0309158635524388	0.27290606836285	0.245505004767325	gene:ENSG00000066044/gene:ENSG00000071894/gene:ENSG00000088247/gene:ENSG00000129351/gene:ENSG00000163874	5
GO:0060561	apoptotic process involved in morphogenesis	0.0028312570781427	25/19214	0.0309158635524388	0.27290606836285	0.245505004767325	gene:ENSG00000030110/gene:ENSG00000148400/gene:ENSG00000162337/gene:ENSG00000180900/gene:ENSG00000184916	5
GO:0070723	response to cholesterol	0.0028312570781427	25/19214	0.0309158635524388	0.27290606836285	0.245505004767325	gene:ENSG00000006025/gene:ENSG00000082641/gene:ENSG00000089351/gene:ENSG00000107331/gene:ENSG00000157193	5
GO:0031330	negative regulation of cellular catabolic process	0.0118912797281993	188/19214	0.0309907928807494	0.27290606836285	0.245505004767325	gene:ENSG00000055483/gene:ENSG00000058668/gene:ENSG00000070159/gene:ENSG00000103197/gene:ENSG00000104852/gene:ENSG00000104969/gene:ENSG00000105373/gene:ENSG00000107882/gene:ENSG00000119720/gene:ENSG00000132405/gene:ENSG00000134815/gene:ENSG00000140564/gene:ENSG00000141568/gene:ENSG00000164916/gene:ENSG00000167110/gene:ENSG00000172775/gene:ENSG00000173614/gene:ENSG00000178252/gene:ENSG00000181852/…	21
GO:0006090	pyruvate metabolic process	0.00962627406568516	144/19214	0.0309934698839819	0.27290606836285	0.245505004767325	gene:ENSG00000009950/gene:ENSG00000063854/gene:ENSG00000067057/gene:ENSG00000068024/gene:ENSG00000074800/gene:ENSG00000105220/gene:ENSG00000105953/gene:ENSG00000108262/gene:ENSG00000108559/gene:ENSG00000125450/gene:ENSG00000132182/gene:ENSG00000141568/gene:ENSG00000141959/gene:ENSG00000160326/gene:ENSG00000164916/gene:ENSG00000170525/gene:ENSG00000172270	17
GO:0032259	methylation	0.0209513023782559	373/19214	0.0313165117557663	0.275404555704098	0.24775263212975	gene:ENSG00000005339/gene:ENSG00000067365/gene:ENSG00000088305/gene:ENSG00000089094/gene:ENSG00000099381/gene:ENSG00000099956/gene:ENSG00000100151/gene:ENSG00000100304/gene:ENSG00000100982/gene:ENSG00000104885/gene:ENSG00000105723/gene:ENSG00000108592/gene:ENSG00000109111/gene:ENSG00000109685/gene:ENSG00000113648/gene:ENSG00000117481/gene:ENSG00000119403/gene:ENSG00000126457/gene:ENSG00000129351/…	37
GO:0005996	monosaccharide metabolic process	0.0169875424688562	291/19214	0.0315122865758929	0.2767789681835	0.248989047077692	gene:ENSG00000010322/gene:ENSG00000067057/gene:ENSG00000074800/gene:ENSG00000082641/gene:ENSG00000090316/gene:ENSG00000101346/gene:ENSG00000105220/gene:ENSG00000106009/gene:ENSG00000110090/gene:ENSG00000111664/gene:ENSG00000115687/gene:ENSG00000117394/gene:ENSG00000132326/gene:ENSG00000140400/gene:ENSG00000140650/gene:ENSG00000141568/gene:ENSG00000141959/gene:ENSG00000142208/gene:ENSG00000149476/…	30
GO:0048008	platelet-derived growth factor receptor signaling pathway	0.00453001132502831	52/19214	0.0320420230438582	0.280377702265171	0.25222645118958	gene:ENSG00000050820/gene:ENSG00000109062/gene:ENSG00000112715/gene:ENSG00000127946/gene:ENSG00000130787/gene:ENSG00000165458/gene:ENSG00000185359/gene:ENSG00000186716	8
GO:0051568	histone H3-K4 methylation	0.00453001132502831	52/19214	0.0320420230438582	0.280377702265171	0.25222645118958	gene:ENSG00000088305/gene:ENSG00000099381/gene:ENSG00000113648/gene:ENSG00000130816/gene:ENSG00000187605/gene:ENSG00000196363/gene:ENSG00000198026/gene:ENSG00000272333	8
GO:0071011	precatalytic spliceosome	0.00453001132502831	52/19214	0.0320420230438582	0.280377702265171	0.25222645118958	gene:ENSG00000099995/gene:ENSG00000104897/gene:ENSG00000113141/gene:ENSG00000130332/gene:ENSG00000130520/gene:ENSG00000167978/gene:ENSG00000174231/gene:ENSG00000175467	8
GO:0043547	positive regulation of GTPase activity	0.0215175537938845	386/19214	0.0325613427258588	0.283283195101127	0.254840218764709	gene:ENSG00000029725/gene:ENSG00000031823/gene:ENSG00000076928/gene:ENSG00000089639/gene:ENSG00000095383/gene:ENSG00000099331/gene:ENSG00000100359/gene:ENSG00000101199/gene:ENSG00000103197/gene:ENSG00000104728/gene:ENSG00000104946/gene:ENSG00000105738/gene:ENSG00000105963/gene:ENSG00000107021/gene:ENSG00000108262/gene:ENSG00000132359/gene:ENSG00000132405/gene:ENSG00000133612/gene:ENSG00000136848/…	38
GO:0019362	pyridine nucleotide metabolic process	0.0118912797281993	189/19214	0.0325833398404246	0.283283195101127	0.254840218764709	gene:ENSG00000008130/gene:ENSG00000009950/gene:ENSG00000067057/gene:ENSG00000068024/gene:ENSG00000069424/gene:ENSG00000074800/gene:ENSG00000105220/gene:ENSG00000105953/gene:ENSG00000108262/gene:ENSG00000108559/gene:ENSG00000125450/gene:ENSG00000132182/gene:ENSG00000141568/gene:ENSG00000141959/gene:ENSG00000147813/gene:ENSG00000160326/gene:ENSG00000163931/gene:ENSG00000164916/gene:ENSG00000170525/…	21
GO:0046496	nicotinamide nucleotide metabolic process	0.0118912797281993	189/19214	0.0325833398404246	0.283283195101127	0.254840218764709	gene:ENSG00000008130/gene:ENSG00000009950/gene:ENSG00000067057/gene:ENSG00000068024/gene:ENSG00000069424/gene:ENSG00000074800/gene:ENSG00000105220/gene:ENSG00000105953/gene:ENSG00000108262/gene:ENSG00000108559/gene:ENSG00000125450/gene:ENSG00000132182/gene:ENSG00000141568/gene:ENSG00000141959/gene:ENSG00000147813/gene:ENSG00000160326/gene:ENSG00000163931/gene:ENSG00000164916/gene:ENSG00000170525/…	21
GO:2000045	regulation of G1/S transition of mitotic cell cycle	0.00962627406568516	145/19214	0.0328386822230795	0.283283195101127	0.254840218764709	gene:ENSG00000008710/gene:ENSG00000015475/gene:ENSG00000071564/gene:ENSG00000075218/gene:ENSG00000078304/gene:ENSG00000088038/gene:ENSG00000116017/gene:ENSG00000124762/gene:ENSG00000126457/gene:ENSG00000131152/gene:ENSG00000141564/gene:ENSG00000142453/gene:ENSG00000148411/gene:ENSG00000149091/gene:ENSG00000149115/gene:ENSG00000185324/gene:ENSG00000198176	17
GO:0060964	regulation of gene silencing by miRNA	0.00679501698754247	92/19214	0.0329724007740715	0.283283195101127	0.254840218764709	gene:ENSG00000066044/gene:ENSG00000100354/gene:ENSG00000108559/gene:ENSG00000123908/gene:ENSG00000125450/gene:ENSG00000126934/gene:ENSG00000129474/gene:ENSG00000132182/gene:ENSG00000144791/gene:ENSG00000163874/gene:ENSG00000181222/gene:ENSG00000196498	12
GO:0034774	secretory granule lumen	0.0158550396375991	269/19214	0.0330494478755362	0.283283195101127	0.254840218764709	gene:ENSG00000013364/gene:ENSG00000060971/gene:ENSG00000078902/gene:ENSG00000101210/gene:ENSG00000103187/gene:ENSG00000103490/gene:ENSG00000105220/gene:ENSG00000106366/gene:ENSG00000108344/gene:ENSG00000108424/gene:ENSG00000114021/gene:ENSG00000115073/gene:ENSG00000130038/gene:ENSG00000130402/gene:ENSG00000131473/gene:ENSG00000136279/gene:ENSG00000141959/gene:ENSG00000144589/gene:ENSG00000147813/…	28
GO:0006401	RNA catabolic process	0.014722536806342	246/19214	0.0330936783950931	0.283283195101127	0.254840218764709	gene:ENSG00000005007/gene:ENSG00000011304/gene:ENSG00000023191/gene:ENSG00000038358/gene:ENSG00000053372/gene:ENSG00000088038/gene:ENSG00000088247/gene:ENSG00000090621/gene:ENSG00000100354/gene:ENSG00000105771/gene:ENSG00000108107/gene:ENSG00000110063/gene:ENSG00000119720/gene:ENSG00000123908/gene:ENSG00000130332/gene:ENSG00000130520/gene:ENSG00000134815/gene:ENSG00000137818/gene:ENSG00000149115/…	26
GO:0000460	maturation of 5.8S rRNA	0.00339750849377123	34/19214	0.0331275130534407	0.283283195101127	0.254840218764709	gene:ENSG00000087269/gene:ENSG00000100029/gene:ENSG00000108592/gene:ENSG00000129347/gene:ENSG00000142207/gene:ENSG00000261236	6
GO:0030137	COPI-coated vesicle	0.00339750849377123	34/19214	0.0331275130534407	0.283283195101127	0.254840218764709	gene:ENSG00000053501/gene:ENSG00000071127/gene:ENSG00000105669/gene:ENSG00000142186/gene:ENSG00000175115/gene:ENSG00000181789	6
GO:0031941	filamentous actin	0.00339750849377123	34/19214	0.0331275130534407	0.283283195101127	0.254840218764709	gene:ENSG00000061676/gene:ENSG00000173442/gene:ENSG00000183963/gene:ENSG00000187017/gene:ENSG00000196923/gene:ENSG00000197879	6
GO:0072525	pyridine-containing compound biosynthetic process	0.00339750849377123	34/19214	0.0331275130534407	0.283283195101127	0.254840218764709	gene:ENSG00000008130/gene:ENSG00000135069/gene:ENSG00000147813/gene:ENSG00000160209/gene:ENSG00000172890/gene:ENSG00000173614	6
GO:0033120	positive regulation of RNA splicing	0.00396375990939977	43/19214	0.0331568164537758	0.283283195101127	0.254840218764709	gene:ENSG00000063244/gene:ENSG00000071626/gene:ENSG00000086589/gene:ENSG00000104852/gene:ENSG00000110107/gene:ENSG00000139540/gene:ENSG00000181222	7
GO:0043596	nuclear replication fork	0.00396375990939977	43/19214	0.0331568164537758	0.283283195101127	0.254840218764709	gene:ENSG00000014138/gene:ENSG00000062822/gene:ENSG00000106628/gene:ENSG00000110107/gene:ENSG00000122515/gene:ENSG00000160949/gene:ENSG00000177084	7
GO:0090207	regulation of triglyceride metabolic process	0.00396375990939977	43/19214	0.0331568164537758	0.283283195101127	0.254840218764709	gene:ENSG00000025434/gene:ENSG00000072310/gene:ENSG00000073060/gene:ENSG00000111664/gene:ENSG00000125505/gene:ENSG00000130164/gene:ENSG00000164535	7
GO:1903053	regulation of extracellular matrix organization	0.00396375990939977	43/19214	0.0331568164537758	0.283283195101127	0.254840218764709	gene:ENSG00000019144/gene:ENSG00000075618/gene:ENSG00000130309/gene:ENSG00000159216/gene:ENSG00000159753/gene:ENSG00000173402/gene:ENSG00000204580	7
GO:1903312	negative regulation of mRNA metabolic process	0.00396375990939977	43/19214	0.0331568164537758	0.283283195101127	0.254840218764709	gene:ENSG00000011304/gene:ENSG00000061936/gene:ENSG00000063244/gene:ENSG00000126254/gene:ENSG00000134815/gene:ENSG00000184363/gene:ENSG00000196235	7
GO:0051648	vesicle localization	0.0198187995469989	351/19214	0.0332155618635259	0.283283195101127	0.254840218764709	gene:ENSG00000062038/gene:ENSG00000065000/gene:ENSG00000105063/gene:ENSG00000105402/gene:ENSG00000106089/gene:ENSG00000106636/gene:ENSG00000107404/gene:ENSG00000107862/gene:ENSG00000108262/gene:ENSG00000110514/gene:ENSG00000115648/gene:ENSG00000118046/gene:ENSG00000128833/gene:ENSG00000129219/gene:ENSG00000129250/gene:ENSG00000129354/gene:ENSG00000130402/gene:ENSG00000130477/gene:ENSG00000131748/…	35
GO:0001824	blastocyst development	0.00792751981879955	113/19214	0.0332419862767299	0.283283195101127	0.254840218764709	gene:ENSG00000073536/gene:ENSG00000076924/gene:ENSG00000088038/gene:ENSG00000099956/gene:ENSG00000109111/gene:ENSG00000110107/gene:ENSG00000112658/gene:ENSG00000116688/gene:ENSG00000127616/gene:ENSG00000140564/gene:ENSG00000146918/gene:ENSG00000159214/gene:ENSG00000172687/gene:ENSG00000197905	14
GO:0051983	regulation of chromosome segregation	0.00792751981879955	113/19214	0.0332419862767299	0.283283195101127	0.254840218764709	gene:ENSG00000002822/gene:ENSG00000013810/gene:ENSG00000076382/gene:ENSG00000113141/gene:ENSG00000113648/gene:ENSG00000119408/gene:ENSG00000126215/gene:ENSG00000136861/gene:ENSG00000137497/gene:ENSG00000141552/gene:ENSG00000167513/gene:ENSG00000168646/gene:ENSG00000196510/gene:ENSG00000197102	14
GO:0000281	mitotic cytokinesis	0.00509626274065685	62/19214	0.0333036599747937	0.283283195101127	0.254840218764709	gene:ENSG00000044090/gene:ENSG00000107816/gene:ENSG00000111737/gene:ENSG00000114993/gene:ENSG00000115163/gene:ENSG00000115306/gene:ENSG00000133026/gene:ENSG00000149503/gene:ENSG00000173548	9
GO:0016278	lysine N-methyltransferase activity	0.00509626274065685	62/19214	0.0333036599747937	0.283283195101127	0.254840218764709	gene:ENSG00000099381/gene:ENSG00000104885/gene:ENSG00000109685/gene:ENSG00000135632/gene:ENSG00000181090/gene:ENSG00000183955/gene:ENSG00000196363/gene:ENSG00000204371/gene:ENSG00000272333	9
GO:0016279	protein-lysine N-methyltransferase activity	0.00509626274065685	62/19214	0.0333036599747937	0.283283195101127	0.254840218764709	gene:ENSG00000099381/gene:ENSG00000104885/gene:ENSG00000109685/gene:ENSG00000135632/gene:ENSG00000181090/gene:ENSG00000183955/gene:ENSG00000196363/gene:ENSG00000204371/gene:ENSG00000272333	9
GO:0032508	DNA duplex unwinding	0.00509626274065685	62/19214	0.0333036599747937	0.283283195101127	0.254840218764709	gene:ENSG00000079785/gene:ENSG00000107815/gene:ENSG00000108469/gene:ENSG00000127586/gene:ENSG00000154767/gene:ENSG00000160957/gene:ENSG00000163161/gene:ENSG00000166508/gene:ENSG00000258366	9
GO:0016311	dephosphorylation	0.0203850509626274	363/19214	0.0334116032966621	0.283856881825824	0.25535630462138	gene:ENSG00000011304/gene:ENSG00000011485/gene:ENSG00000039650/gene:ENSG00000060069/gene:ENSG00000070159/gene:ENSG00000078304/gene:ENSG00000084112/gene:ENSG00000100034/gene:ENSG00000100239/gene:ENSG00000100241/gene:ENSG00000100982/gene:ENSG00000104365/gene:ENSG00000104611/gene:ENSG00000104866/gene:ENSG00000105063/gene:ENSG00000105197/gene:ENSG00000105426/gene:ENSG00000105656/gene:ENSG00000107902/…	36
GO:0030295	protein kinase activator activity	0.00622876557191393	82/19214	0.0335428369445707	0.28428264104534	0.255739315595976	gene:ENSG00000104375/gene:ENSG00000110514/gene:ENSG00000118046/gene:ENSG00000124762/gene:ENSG00000126934/gene:ENSG00000137818/gene:ENSG00000141198/gene:ENSG00000141564/gene:ENSG00000149503/gene:ENSG00000167965/gene:ENSG00000183087	11
GO:0097061	dendritic spine organization	0.00622876557191393	82/19214	0.0335428369445707	0.28428264104534	0.255739315595976	gene:ENSG00000005884/gene:ENSG00000085733/gene:ENSG00000100151/gene:ENSG00000103319/gene:ENSG00000107404/gene:ENSG00000136279/gene:ENSG00000157193/gene:ENSG00000160305/gene:ENSG00000162105/gene:ENSG00000175216/gene:ENSG00000251322	11
GO:0031100	animal organ regeneration	0.00566251415628539	72/19214	0.0337146587326737	0.285393771808345	0.256738883560533	gene:ENSG00000030110/gene:ENSG00000070159/gene:ENSG00000110090/gene:ENSG00000124762/gene:ENSG00000136877/gene:ENSG00000148400/gene:ENSG00000167085/gene:ENSG00000167601/gene:ENSG00000183087/gene:ENSG00000197081	10
GO:0031334	positive regulation of protein-containing complex assembly	0.0158550396375991	270/19214	0.0344300600554633	0.291098059021402	0.261870433283252	gene:ENSG00000008838/gene:ENSG00000015475/gene:ENSG00000030110/gene:ENSG00000061676/gene:ENSG00000075618/gene:ENSG00000085733/gene:ENSG00000100151/gene:ENSG00000103335/gene:ENSG00000104973/gene:ENSG00000108262/gene:ENSG00000112658/gene:ENSG00000129474/gene:ENSG00000130787/gene:ENSG00000136238/gene:ENSG00000136717/gene:ENSG00000136861/gene:ENSG00000137497/gene:ENSG00000140105/gene:ENSG00000149798/…	28
GO:0007098	centrosome cycle	0.00906002265005663	135/19214	0.0345022035652128	0.291356559986237	0.262102979525206	gene:ENSG00000058453/gene:ENSG00000075702/gene:ENSG00000104728/gene:ENSG00000112877/gene:ENSG00000116127/gene:ENSG00000126215/gene:ENSG00000131165/gene:ENSG00000136811/gene:ENSG00000136861/gene:ENSG00000141577/gene:ENSG00000159069/gene:ENSG00000162063/gene:ENSG00000167110/gene:ENSG00000175216/gene:ENSG00000176155/gene:ENSG00000239306	16
GO:0042623	ATP hydrolysis activity	0.014722536806342	247/19214	0.0345439286132642	0.291357876835583	0.262104164156632	gene:ENSG00000058668/gene:ENSG00000064687/gene:ENSG00000068650/gene:ENSG00000080603/gene:ENSG00000099331/gene:ENSG00000100345/gene:ENSG00000105726/gene:ENSG00000107331/gene:ENSG00000111642/gene:ENSG00000119688/gene:ENSG00000125656/gene:ENSG00000126215/gene:ENSG00000127616/gene:ENSG00000128833/gene:ENSG00000133026/gene:ENSG00000134452/gene:ENSG00000143882/gene:ENSG00000145555/gene:ENSG00000159720/…	26
GO:0005871	kinesin complex	0.00453001132502831	53/19214	0.0354372953626754	0.295662511692555	0.265976593258053	gene:ENSG00000066735/gene:ENSG00000079616/gene:ENSG00000104892/gene:ENSG00000126214/gene:ENSG00000129250/gene:ENSG00000137171/gene:ENSG00000140859/gene:ENSG00000186185	8
GO:0032154	cleavage furrow	0.00453001132502831	53/19214	0.0354372953626754	0.295662511692555	0.265976593258053	gene:ENSG00000084112/gene:ENSG00000100345/gene:ENSG00000110697/gene:ENSG00000123143/gene:ENSG00000133026/gene:ENSG00000186575/gene:ENSG00000197321/gene:ENSG00000241360	8
GO:0032608	interferon-beta production	0.00453001132502831	53/19214	0.0354372953626754	0.295662511692555	0.265976593258053	gene:ENSG00000088888/gene:ENSG00000105298/gene:ENSG00000105426/gene:ENSG00000125347/gene:ENSG00000126456/gene:ENSG00000131323/gene:ENSG00000168495/gene:ENSG00000185507	8
GO:0032648	regulation of interferon-beta production	0.00453001132502831	53/19214	0.0354372953626754	0.295662511692555	0.265976593258053	gene:ENSG00000088888/gene:ENSG00000105298/gene:ENSG00000105426/gene:ENSG00000125347/gene:ENSG00000126456/gene:ENSG00000131323/gene:ENSG00000168495/gene:ENSG00000185507	8
GO:0035580	specific granule lumen	0.00453001132502831	53/19214	0.0354372953626754	0.295662511692555	0.265976593258053	gene:ENSG00000060971/gene:ENSG00000078902/gene:ENSG00000108424/gene:ENSG00000114021/gene:ENSG00000130038/gene:ENSG00000160209/gene:ENSG00000173801/gene:ENSG00000197694	8
GO:0072698	protein localization to microtubule cytoskeleton	0.00453001132502831	53/19214	0.0354372953626754	0.295662511692555	0.265976593258053	gene:ENSG00000076382/gene:ENSG00000107404/gene:ENSG00000112877/gene:ENSG00000116213/gene:ENSG00000129968/gene:ENSG00000137497/gene:ENSG00000141551/gene:ENSG00000141577	8
GO:0097610	cell surface furrow	0.00453001132502831	53/19214	0.0354372953626754	0.295662511692555	0.265976593258053	gene:ENSG00000084112/gene:ENSG00000100345/gene:ENSG00000110697/gene:ENSG00000123143/gene:ENSG00000133026/gene:ENSG00000186575/gene:ENSG00000197321/gene:ENSG00000241360	8
GO:0034612	response to tumor necrosis factor	0.0169875424688562	294/19214	0.0354511304695194	0.295662511692555	0.265976593258053	gene:ENSG00000005206/gene:ENSG00000006062/gene:ENSG00000076984/gene:ENSG00000092098/gene:ENSG00000100983/gene:ENSG00000101182/gene:ENSG00000104365/gene:ENSG00000104852/gene:ENSG00000105229/gene:ENSG00000105270/gene:ENSG00000105298/gene:ENSG00000108344/gene:ENSG00000108821/gene:ENSG00000110514/gene:ENSG00000116584/gene:ENSG00000126368/gene:ENSG00000127191/gene:ENSG00000127528/gene:ENSG00000130402/…	30
GO:0002040	sprouting angiogenesis	0.00792751981879955	114/19214	0.0354761267418232	0.295662511692555	0.265976593258053	gene:ENSG00000007968/gene:ENSG00000061273/gene:ENSG00000063245/gene:ENSG00000112658/gene:ENSG00000112715/gene:ENSG00000127528/gene:ENSG00000140992/gene:ENSG00000142208/gene:ENSG00000142627/gene:ENSG00000161638/gene:ENSG00000173821/gene:ENSG00000174951/gene:ENSG00000196411/gene:ENSG00000250067	14
GO:0048675	axon extension	0.00792751981879955	114/19214	0.0354761267418232	0.295662511692555	0.265976593258053	gene:ENSG00000085733/gene:ENSG00000089820/gene:ENSG00000105426/gene:ENSG00000105429/gene:ENSG00000106683/gene:ENSG00000107404/gene:ENSG00000112658/gene:ENSG00000130827/gene:ENSG00000136279/gene:ENSG00000138623/gene:ENSG00000155256/gene:ENSG00000168758/gene:ENSG00000176248/gene:ENSG00000187764	14
GO:0016236	macroautophagy	0.0175537938844847	306/19214	0.035858803804752	0.297600051709236	0.267719595067744	gene:ENSG00000055483/gene:ENSG00000101460/gene:ENSG00000103197/gene:ENSG00000105401/gene:ENSG00000110046/gene:ENSG00000110497/gene:ENSG00000116688/gene:ENSG00000126247/gene:ENSG00000130204/gene:ENSG00000132405/gene:ENSG00000133056/gene:ENSG00000135720/gene:ENSG00000141564/gene:ENSG00000143882/gene:ENSG00000148356/gene:ENSG00000159720/gene:ENSG00000160299/gene:ENSG00000160948/gene:ENSG00000163719/…	31
GO:0017148	negative regulation of translation	0.0135900339750849	225/19214	0.0359480406340423	0.297600051709236	0.267719595067744	gene:ENSG00000005007/gene:ENSG00000066044/gene:ENSG00000088247/gene:ENSG00000100354/gene:ENSG00000100982/gene:ENSG00000108559/gene:ENSG00000123908/gene:ENSG00000124571/gene:ENSG00000125450/gene:ENSG00000126934/gene:ENSG00000128191/gene:ENSG00000129351/gene:ENSG00000129474/gene:ENSG00000132182/gene:ENSG00000132478/gene:ENSG00000144791/gene:ENSG00000148384/gene:ENSG00000155363/gene:ENSG00000163874/…	24
GO:0008266	poly(U) RNA binding	0.0028312570781427	26/19214	0.0360712393047907	0.297600051709236	0.267719595067744	gene:ENSG00000071626/gene:ENSG00000090621/gene:ENSG00000121774/gene:ENSG00000153944/gene:ENSG00000187778	5
GO:0035973	aggrephagy	0.0028312570781427	26/19214	0.0360712393047907	0.297600051709236	0.267719595067744	gene:ENSG00000135720/gene:ENSG00000160299/gene:ENSG00000197102/gene:ENSG00000197386/gene:ENSG00000221983	5
GO:0051183	vitamin transmembrane transporter activity	0.0028312570781427	26/19214	0.0360712393047907	0.297600051709236	0.267719595067744	gene:ENSG00000117394/gene:ENSG00000160326/gene:ENSG00000173638/gene:ENSG00000185803/gene:ENSG00000204385	5
GO:0002790	peptide secretion	0.022083805209513	401/19214	0.0360793124366384	0.297600051709236	0.267719595067744	gene:ENSG00000008130/gene:ENSG00000011304/gene:ENSG00000025434/gene:ENSG00000032389/gene:ENSG00000069696/gene:ENSG00000072310/gene:ENSG00000073350/gene:ENSG00000076201/gene:ENSG00000096433/gene:ENSG00000100151/gene:ENSG00000104783/gene:ENSG00000106089/gene:ENSG00000110090/gene:ENSG00000110514/gene:ENSG00000115687/gene:ENSG00000117385/gene:ENSG00000117394/gene:ENSG00000125967/gene:ENSG00000126368/…	39
GO:1904375	regulation of protein localization to cell periphery	0.00849377123442809	125/19214	0.0361711795769051	0.297600051709236	0.267719595067744	gene:ENSG00000005884/gene:ENSG00000058668/gene:ENSG00000099904/gene:ENSG00000103653/gene:ENSG00000105270/gene:ENSG00000105647/gene:ENSG00000107331/gene:ENSG00000108819/gene:ENSG00000115306/gene:ENSG00000135926/gene:ENSG00000137497/gene:ENSG00000140992/gene:ENSG00000142627/gene:ENSG00000173402/gene:ENSG00000174775	15
GO:0002066	columnar/cuboidal epithelial cell development	0.00509626274065685	63/19214	0.0364591358772434	0.297600051709236	0.267719595067744	gene:ENSG00000100106/gene:ENSG00000106004/gene:ENSG00000109062/gene:ENSG00000124762/gene:ENSG00000131759/gene:ENSG00000140992/gene:ENSG00000169710/gene:ENSG00000176058/gene:ENSG00000180900	9
GO:1904377	positive regulation of protein localization to cell periphery	0.00509626274065685	63/19214	0.0364591358772434	0.297600051709236	0.267719595067744	gene:ENSG00000005884/gene:ENSG00000058668/gene:ENSG00000099904/gene:ENSG00000105270/gene:ENSG00000108819/gene:ENSG00000115306/gene:ENSG00000137497/gene:ENSG00000140992/gene:ENSG00000142627	9
GO:0001837	epithelial to mesenchymal transition	0.00906002265005663	136/19214	0.0365851116228022	0.297600051709236	0.267719595067744	gene:ENSG00000019144/gene:ENSG00000044090/gene:ENSG00000070814/gene:ENSG00000077782/gene:ENSG00000108821/gene:ENSG00000130726/gene:ENSG00000141579/gene:ENSG00000143537/gene:ENSG00000148737/gene:ENSG00000151208/gene:ENSG00000166197/gene:ENSG00000168646/gene:ENSG00000173402/gene:ENSG00000186174/gene:ENSG00000186866/gene:ENSG00000249915	16
GO:0031227	intrinsic component of endoplasmic reticulum membrane	0.0107587768969422	169/19214	0.0366119063893084	0.297600051709236	0.267719595067744	gene:ENSG00000005206/gene:ENSG00000058262/gene:ENSG00000067167/gene:ENSG00000082641/gene:ENSG00000089351/gene:ENSG00000099797/gene:ENSG00000099958/gene:ENSG00000101294/gene:ENSG00000114650/gene:ENSG00000125844/gene:ENSG00000155256/gene:ENSG00000159461/gene:ENSG00000161671/gene:ENSG00000167130/gene:ENSG00000172893/gene:ENSG00000173950/gene:ENSG00000174227/gene:ENSG00000176915/gene:ENSG00000197858	19
GO:0007045	cell-substrate junction assembly	0.00566251415628539	73/19214	0.0366355474961045	0.297600051709236	0.267719595067744	gene:ENSG00000085733/gene:ENSG00000100034/gene:ENSG00000129474/gene:ENSG00000136238/gene:ENSG00000140992/gene:ENSG00000149930/gene:ENSG00000166949/gene:ENSG00000167657/gene:ENSG00000169398/gene:ENSG00000186716	10
GO:0048041	focal adhesion assembly	0.00566251415628539	73/19214	0.0366355474961045	0.297600051709236	0.267719595067744	gene:ENSG00000085733/gene:ENSG00000100034/gene:ENSG00000129474/gene:ENSG00000136238/gene:ENSG00000140992/gene:ENSG00000149930/gene:ENSG00000166949/gene:ENSG00000167657/gene:ENSG00000169398/gene:ENSG00000186716	10
GO:0001226	transcription corepressor binding	0.00226500566251416	18/19214	0.0367701019803394	0.297600051709236	0.267719595067744	gene:ENSG00000159692/gene:ENSG00000175029/gene:ENSG00000181090/gene:ENSG00000204371	4
GO:0006297	nucleotide-excision repair, DNA gap filling	0.00226500566251416	18/19214	0.0367701019803394	0.297600051709236	0.267719595067744	gene:ENSG00000062822/gene:ENSG00000105486/gene:ENSG00000106628/gene:ENSG00000177084	4
GO:0006337	nucleosome disassembly	0.00226500566251416	18/19214	0.0367701019803394	0.297600051709236	0.267719595067744	gene:ENSG00000099956/gene:ENSG00000117713/gene:ENSG00000127616/gene:ENSG00000189079	4
GO:0030220	platelet formation	0.00226500566251416	18/19214	0.0367701019803394	0.297600051709236	0.267719595067744	gene:ENSG00000071127/gene:ENSG00000100345/gene:ENSG00000112658/gene:ENSG00000160796	4
GO:0044453	obsolete nuclear membrane part	0.00226500566251416	18/19214	0.0367701019803394	0.297600051709236	0.267719595067744	gene:ENSG00000100242/gene:ENSG00000164828/gene:ENSG00000188807/gene:ENSG00000268279	4
GO:0046827	positive regulation of protein export from nucleus	0.00226500566251416	18/19214	0.0367701019803394	0.297600051709236	0.267719595067744	gene:ENSG00000075218/gene:ENSG00000086589/gene:ENSG00000148737/gene:ENSG00000183087	4
GO:0060088	auditory receptor cell stereocilium organization	0.00226500566251416	18/19214	0.0367701019803394	0.297600051709236	0.267719595067744	gene:ENSG00000100106/gene:ENSG00000109062/gene:ENSG00000176058/gene:ENSG00000180900	4
GO:0061158	3'-UTR-mediated mRNA destabilization	0.00226500566251416	18/19214	0.0367701019803394	0.297600051709236	0.267719595067744	gene:ENSG00000005007/gene:ENSG00000088247/gene:ENSG00000155363/gene:ENSG00000163874	4
GO:0071243	cellular response to arsenic-containing substance	0.00226500566251416	18/19214	0.0367701019803394	0.297600051709236	0.267719595067744	gene:ENSG00000099875/gene:ENSG00000156711/gene:ENSG00000163874/gene:ENSG00000185122	4
GO:0090136	epithelial cell-cell adhesion	0.00226500566251416	18/19214	0.0367701019803394	0.297600051709236	0.267719595067744	gene:ENSG00000082781/gene:ENSG00000112658/gene:ENSG00000140859/gene:ENSG00000173801	4
GO:1902187	negative regulation of viral release from host cell	0.00226500566251416	18/19214	0.0367701019803394	0.297600051709236	0.267719595067744	gene:ENSG00000130726/gene:ENSG00000154370/gene:ENSG00000171206/gene:ENSG00000234127	4
GO:1905820	positive regulation of chromosome separation	0.00226500566251416	18/19214	0.0367701019803394	0.297600051709236	0.267719595067744	gene:ENSG00000137497/gene:ENSG00000141552/gene:ENSG00000167513/gene:ENSG00000196510	4
GO:0004520	endodeoxyribonuclease activity	0.00396375990939977	44/19214	0.0370606199235149	0.298915863111525	0.268903292764647	gene:ENSG00000011304/gene:ENSG00000126215/gene:ENSG00000157014/gene:ENSG00000167136/gene:ENSG00000172732/gene:ENSG00000198690/gene:ENSG00000213918	7
GO:0021795	cerebral cortex cell migration	0.00396375990939977	44/19214	0.0370606199235149	0.298915863111525	0.268903292764647	gene:ENSG00000100242/gene:ENSG00000108175/gene:ENSG00000125505/gene:ENSG00000136848/gene:ENSG00000157193/gene:ENSG00000166780/gene:ENSG00000169398	7
GO:0031648	protein destabilization	0.00396375990939977	44/19214	0.0370606199235149	0.298915863111525	0.268903292764647	gene:ENSG00000005339/gene:ENSG00000015133/gene:ENSG00000125447/gene:ENSG00000126368/gene:ENSG00000155666/gene:ENSG00000179262/gene:ENSG00000197386	7
GO:0004402	histone acetyltransferase activity	0.00339750849377123	35/19214	0.0376227806848677	0.302406043371833	0.272043042373682	gene:ENSG00000005339/gene:ENSG00000080603/gene:ENSG00000110583/gene:ENSG00000122390/gene:ENSG00000124422/gene:ENSG00000172977	6
GO:1905508	protein localization to microtubule organizing center	0.00339750849377123	35/19214	0.0376227806848677	0.302406043371833	0.272043042373682	gene:ENSG00000076382/gene:ENSG00000112877/gene:ENSG00000116213/gene:ENSG00000137497/gene:ENSG00000141551/gene:ENSG00000141577	6
GO:2000008	regulation of protein localization to cell surface	0.00339750849377123	35/19214	0.0376227806848677	0.302406043371833	0.272043042373682	gene:ENSG00000064687/gene:ENSG00000069424/gene:ENSG00000101337/gene:ENSG00000107331/gene:ENSG00000107862/gene:ENSG00000173548	6
GO:0000932	P-body	0.00679501698754247	94/19214	0.0380908386628356	0.305467606622213	0.274797210153421	gene:ENSG00000005007/gene:ENSG00000038358/gene:ENSG00000088038/gene:ENSG00000100354/gene:ENSG00000110063/gene:ENSG00000123908/gene:ENSG00000129474/gene:ENSG00000130520/gene:ENSG00000133243/gene:ENSG00000144791/gene:ENSG00000155363/gene:ENSG00000163874	12
GO:0005798	Golgi-associated vesicle	0.00679501698754247	94/19214	0.0380908386628356	0.305467606622213	0.274797210153421	gene:ENSG00000005206/gene:ENSG00000008710/gene:ENSG00000053501/gene:ENSG00000071127/gene:ENSG00000104805/gene:ENSG00000105669/gene:ENSG00000140564/gene:ENSG00000142186/gene:ENSG00000167461/gene:ENSG00000175115/gene:ENSG00000181789/gene:ENSG00000197081	12
GO:0006323	DNA packaging	0.0113250283125708	181/19214	0.0381834188405188	0.305860094460796	0.275150290351528	gene:ENSG00000011243/gene:ENSG00000025770/gene:ENSG00000099991/gene:ENSG00000102901/gene:ENSG00000105127/gene:ENSG00000113648/gene:ENSG00000115163/gene:ENSG00000122390/gene:ENSG00000131165/gene:ENSG00000140326/gene:ENSG00000146918/gene:ENSG00000149503/gene:ENSG00000166582/gene:ENSG00000167670/gene:ENSG00000175792/gene:ENSG00000178093/gene:ENSG00000183955/gene:ENSG00000188976/gene:ENSG00000196497/…	20
GO:0005667	transcription regulator complex	0.0203850509626274	367/19214	0.0383539426111313	0.306803551893167	0.275999020183084	gene:ENSG00000005339/gene:ENSG00000007968/gene:ENSG00000009950/gene:ENSG00000020633/gene:ENSG00000025434/gene:ENSG00000064490/gene:ENSG00000071564/gene:ENSG00000077235/gene:ENSG00000081059/gene:ENSG00000089902/gene:ENSG00000104973/gene:ENSG00000105085/gene:ENSG00000111642/gene:ENSG00000124232/gene:ENSG00000129474/gene:ENSG00000130726/gene:ENSG00000140332/gene:ENSG00000142453/gene:ENSG00000144791/…	36
GO:0009179	purine ribonucleoside diphosphate metabolic process	0.00849377123442809	126/19214	0.0384279550382184	0.306803551893167	0.275999020183084	gene:ENSG00000009950/gene:ENSG00000067057/gene:ENSG00000068024/gene:ENSG00000074800/gene:ENSG00000105220/gene:ENSG00000105953/gene:ENSG00000108262/gene:ENSG00000108559/gene:ENSG00000125450/gene:ENSG00000132182/gene:ENSG00000141568/gene:ENSG00000141959/gene:ENSG00000160326/gene:ENSG00000164916/gene:ENSG00000170525	15
GO:1901988	negative regulation of cell cycle phase transition	0.0141562853907135	238/19214	0.0384325179857613	0.306803551893167	0.275999020183084	gene:ENSG00000002822/gene:ENSG00000075218/gene:ENSG00000078304/gene:ENSG00000088038/gene:ENSG00000101182/gene:ENSG00000105325/gene:ENSG00000105373/gene:ENSG00000108344/gene:ENSG00000113141/gene:ENSG00000113648/gene:ENSG00000116017/gene:ENSG00000124762/gene:ENSG00000126215/gene:ENSG00000126457/gene:ENSG00000131152/gene:ENSG00000136861/gene:ENSG00000140534/gene:ENSG00000142453/gene:ENSG00000148411/…	25
GO:0042326	negative regulation of phosphorylation	0.022083805209513	403/19214	0.0385054845640595	0.307036338236056	0.276208433673093	gene:ENSG00000009950/gene:ENSG00000011485/gene:ENSG00000013364/gene:ENSG00000030110/gene:ENSG00000064687/gene:ENSG00000067606/gene:ENSG00000068024/gene:ENSG00000100034/gene:ENSG00000103197/gene:ENSG00000105298/gene:ENSG00000107404/gene:ENSG00000108262/gene:ENSG00000109062/gene:ENSG00000113648/gene:ENSG00000120875/gene:ENSG00000123143/gene:ENSG00000129474/gene:ENSG00000130382/gene:ENSG00000138835/…	39
GO:0006892	post-Golgi vesicle-mediated transport	0.00906002265005663	137/19214	0.038757746388695	0.307604057189567	0.276719150951109	gene:ENSG00000029725/gene:ENSG00000065000/gene:ENSG00000099999/gene:ENSG00000100280/gene:ENSG00000103365/gene:ENSG00000103653/gene:ENSG00000105402/gene:ENSG00000107862/gene:ENSG00000115306/gene:ENSG00000125447/gene:ENSG00000129354/gene:ENSG00000148396/gene:ENSG00000178950/gene:ENSG00000185359/gene:ENSG00000221838/gene:ENSG00000262246	16
GO:0010948	negative regulation of cell cycle process	0.0181200453001133	320/19214	0.0389595131773596	0.307604057189567	0.276719150951109	gene:ENSG00000002822/gene:ENSG00000009950/gene:ENSG00000075218/gene:ENSG00000078304/gene:ENSG00000088038/gene:ENSG00000101182/gene:ENSG00000105325/gene:ENSG00000105373/gene:ENSG00000108344/gene:ENSG00000113141/gene:ENSG00000113648/gene:ENSG00000116017/gene:ENSG00000124762/gene:ENSG00000126215/gene:ENSG00000126457/gene:ENSG00000131152/gene:ENSG00000136861/gene:ENSG00000140534/gene:ENSG00000141198/…	32
GO:0002275	myeloid cell activation involved in immune response	0.0260475651189128	488/19214	0.0389821100172983	0.307604057189567	0.276719150951109	gene:ENSG00000013364/gene:ENSG00000060971/gene:ENSG00000063176/gene:ENSG00000064932/gene:ENSG00000068650/gene:ENSG00000069424/gene:ENSG00000078902/gene:ENSG00000101210/gene:ENSG00000103187/gene:ENSG00000103415/gene:ENSG00000105220/gene:ENSG00000106244/gene:ENSG00000108344/gene:ENSG00000108424/gene:ENSG00000108774/gene:ENSG00000114021/gene:ENSG00000115073/gene:ENSG00000123146/gene:ENSG00000130038/…	46
GO:0030520	intracellular estrogen receptor signaling pathway	0.00453001132502831	54/19214	0.0390672921143588	0.307604057189567	0.276719150951109	gene:ENSG00000100320/gene:ENSG00000103126/gene:ENSG00000117713/gene:ENSG00000123064/gene:ENSG00000142453/gene:ENSG00000159216/gene:ENSG00000160633/gene:ENSG00000269858	8
GO:0051496	positive regulation of stress fiber assembly	0.00453001132502831	54/19214	0.0390672921143588	0.307604057189567	0.276719150951109	gene:ENSG00000089159/gene:ENSG00000100034/gene:ENSG00000104728/gene:ENSG00000106683/gene:ENSG00000136238/gene:ENSG00000166949/gene:ENSG00000174705/gene:ENSG00000186575	8
GO:1905710	positive regulation of membrane permeability	0.00453001132502831	54/19214	0.0390672921143588	0.307604057189567	0.276719150951109	gene:ENSG00000015475/gene:ENSG00000105723/gene:ENSG00000122386/gene:ENSG00000130787/gene:ENSG00000184990/gene:ENSG00000197912/gene:ENSG00000198176/gene:ENSG00000250479	8
GO:0006275	regulation of DNA replication	0.00736126840317101	105/19214	0.0393956515369506	0.307604057189567	0.276719150951109	gene:ENSG00000065268/gene:ENSG00000125482/gene:ENSG00000127586/gene:ENSG00000134452/gene:ENSG00000136238/gene:ENSG00000140326/gene:ENSG00000140534/gene:ENSG00000148337/gene:ENSG00000163794/gene:ENSG00000165458/gene:ENSG00000167513/gene:ENSG00000174775/gene:ENSG00000204371	13
GO:0061387	regulation of extent of cell growth	0.00736126840317101	105/19214	0.0393956515369506	0.307604057189567	0.276719150951109	gene:ENSG00000085733/gene:ENSG00000089820/gene:ENSG00000105426/gene:ENSG00000105429/gene:ENSG00000106683/gene:ENSG00000112658/gene:ENSG00000130827/gene:ENSG00000136279/gene:ENSG00000138623/gene:ENSG00000155256/gene:ENSG00000168758/gene:ENSG00000176248/gene:ENSG00000187764	13
GO:0005543	phospholipid binding	0.0243488108720272	452/19214	0.0394560700127762	0.307604057189567	0.276719150951109	gene:ENSG00000010322/gene:ENSG00000042493/gene:ENSG00000063245/gene:ENSG00000073060/gene:ENSG00000096433/gene:ENSG00000100139/gene:ENSG00000100151/gene:ENSG00000100266/gene:ENSG00000101460/gene:ENSG00000105963/gene:ENSG00000106266/gene:ENSG00000107862/gene:ENSG00000110046/gene:ENSG00000110697/gene:ENSG00000111737/gene:ENSG00000115306/gene:ENSG00000115687/gene:ENSG00000127946/gene:ENSG00000129219/…	43
GO:0044786	cell cycle DNA replication	0.00566251415628539	74/19214	0.0397271606512526	0.307604057189567	0.276719150951109	gene:ENSG00000005007/gene:ENSG00000014138/gene:ENSG00000062822/gene:ENSG00000093009/gene:ENSG00000105486/gene:ENSG00000106628/gene:ENSG00000127586/gene:ENSG00000166508/gene:ENSG00000167513/gene:ENSG00000258366	10
GO:1905818	regulation of chromosome separation	0.00566251415628539	74/19214	0.0397271606512526	0.307604057189567	0.276719150951109	gene:ENSG00000002822/gene:ENSG00000013810/gene:ENSG00000113141/gene:ENSG00000119408/gene:ENSG00000126215/gene:ENSG00000136861/gene:ENSG00000137497/gene:ENSG00000141552/gene:ENSG00000167513/gene:ENSG00000196510	10
GO:0002720	positive regulation of cytokine production involved in immune response	0.00509626274065685	64/19214	0.0398131364967537	0.307604057189567	0.276719150951109	gene:ENSG00000063176/gene:ENSG00000067606/gene:ENSG00000079785/gene:ENSG00000088888/gene:ENSG00000103257/gene:ENSG00000110651/gene:ENSG00000127191/gene:ENSG00000138623/gene:ENSG00000163362	9
GO:0007091	metaphase/anaphase transition of mitotic cell cycle	0.00509626274065685	64/19214	0.0398131364967537	0.307604057189567	0.276719150951109	gene:ENSG00000002822/gene:ENSG00000013810/gene:ENSG00000113141/gene:ENSG00000119408/gene:ENSG00000126215/gene:ENSG00000136861/gene:ENSG00000141552/gene:ENSG00000167513/gene:ENSG00000196510	9
GO:0055081	anion homeostasis	0.00509626274065685	64/19214	0.0398131364967537	0.307604057189567	0.276719150951109	gene:ENSG00000009950/gene:ENSG00000040487/gene:ENSG00000062822/gene:ENSG00000109062/gene:ENSG00000113504/gene:ENSG00000124067/gene:ENSG00000169398/gene:ENSG00000221955/gene:ENSG00000243335	9
GO:1903313	positive regulation of mRNA metabolic process	0.00509626274065685	64/19214	0.0398131364967537	0.307604057189567	0.276719150951109	gene:ENSG00000005007/gene:ENSG00000071626/gene:ENSG00000088247/gene:ENSG00000100354/gene:ENSG00000104852/gene:ENSG00000110107/gene:ENSG00000123908/gene:ENSG00000139540/gene:ENSG00000185122	9
GO:0031301	integral component of organelle membrane	0.0141562853907135	239/19214	0.040095702343511	0.307604057189567	0.276719150951109	gene:ENSG00000015475/gene:ENSG00000030110/gene:ENSG00000040487/gene:ENSG00000100242/gene:ENSG00000104883/gene:ENSG00000104915/gene:ENSG00000105426/gene:ENSG00000106089/gene:ENSG00000106404/gene:ENSG00000107819/gene:ENSG00000110090/gene:ENSG00000130204/gene:ENSG00000135454/gene:ENSG00000136213/gene:ENSG00000140564/gene:ENSG00000164828/gene:ENSG00000165661/gene:ENSG00000169733/gene:ENSG00000171603/…	25
GO:0001921	positive regulation of receptor recycling	0.00169875424688562	11/19214	0.0401127276745989	0.307604057189567	0.276719150951109	gene:ENSG00000117298/gene:ENSG00000180900/gene:ENSG00000186635	3
GO:0003995	acyl-CoA dehydrogenase activity	0.00169875424688562	11/19214	0.0401127276745989	0.307604057189567	0.276719150951109	gene:ENSG00000099797/gene:ENSG00000105607/gene:ENSG00000177646	3
GO:0006020	inositol metabolic process	0.00169875424688562	11/19214	0.0401127276745989	0.307604057189567	0.276719150951109	gene:ENSG00000100605/gene:ENSG00000105655/gene:ENSG00000127080	3
GO:0010642	negative regulation of platelet-derived growth factor receptor signaling pathway	0.00169875424688562	11/19214	0.0401127276745989	0.307604057189567	0.276719150951109	gene:ENSG00000109062/gene:ENSG00000165458/gene:ENSG00000185359	3
GO:0015937	coenzyme A biosynthetic process	0.00169875424688562	11/19214	0.0401127276745989	0.307604057189567	0.276719150951109	gene:ENSG00000068120/gene:ENSG00000097021/gene:ENSG00000157881	3
GO:0016273	arginine N-methyltransferase activity	0.00169875424688562	11/19214	0.0401127276745989	0.307604057189567	0.276719150951109	gene:ENSG00000126457/gene:ENSG00000132600/gene:ENSG00000142453	3
GO:0016274	protein-arginine N-methyltransferase activity	0.00169875424688562	11/19214	0.0401127276745989	0.307604057189567	0.276719150951109	gene:ENSG00000126457/gene:ENSG00000132600/gene:ENSG00000142453	3
GO:0016559	peroxisome fission	0.00169875424688562	11/19214	0.0401127276745989	0.307604057189567	0.276719150951109	gene:ENSG00000104883/gene:ENSG00000106404/gene:ENSG00000214253	3
GO:0021819	layer formation in cerebral cortex	0.00169875424688562	11/19214	0.0401127276745989	0.307604057189567	0.276719150951109	gene:ENSG00000125505/gene:ENSG00000157193/gene:ENSG00000166780	3
GO:0030953	astral microtubule organization	0.00169875424688562	11/19214	0.0401127276745989	0.307604057189567	0.276719150951109	gene:ENSG00000108424/gene:ENSG00000137497/gene:ENSG00000182541	3
GO:0031543	peptidyl-proline dioxygenase activity	0.00169875424688562	11/19214	0.0401127276745989	0.307604057189567	0.276719150951109	gene:ENSG00000117385/gene:ENSG00000185624/gene:ENSG00000269858	3
GO:0039532	negative regulation of viral-induced cytoplasmic pattern recognition receptor signaling pathway	0.00169875424688562	11/19214	0.0401127276745989	0.307604057189567	0.276719150951109	gene:ENSG00000129657/gene:ENSG00000149476/gene:ENSG00000182446	3
GO:0045294	alpha-catenin binding	0.00169875424688562	11/19214	0.0401127276745989	0.307604057189567	0.276719150951109	gene:ENSG00000129474/gene:ENSG00000173801/gene:ENSG00000184363	3
GO:0060253	negative regulation of glial cell proliferation	0.00169875424688562	11/19214	0.0401127276745989	0.307604057189567	0.276719150951109	gene:ENSG00000022840/gene:ENSG00000100146/gene:ENSG00000157933	3
GO:0061085	regulation of histone H3-K27 methylation	0.00169875424688562	11/19214	0.0401127276745989	0.307604057189567	0.276719150951109	gene:ENSG00000109111/gene:ENSG00000113648/gene:ENSG00000119403	3
GO:0070775	H3 histone acetyltransferase complex	0.00169875424688562	11/19214	0.0401127276745989	0.307604057189567	0.276719150951109	gene:ENSG00000100425/gene:ENSG00000156983/gene:ENSG00000168395	3
GO:0089717	spanning component of membrane	0.00169875424688562	11/19214	0.0401127276745989	0.307604057189567	0.276719150951109	gene:ENSG00000074276/gene:ENSG00000099834/gene:ENSG00000130529	3
GO:1903332	regulation of protein folding	0.00169875424688562	11/19214	0.0401127276745989	0.307604057189567	0.276719150951109	gene:ENSG00000104852/gene:ENSG00000104969/gene:ENSG00000186866	3
GO:2000628	regulation of miRNA metabolic process	0.00169875424688562	11/19214	0.0401127276745989	0.307604057189567	0.276719150951109	gene:ENSG00000088247/gene:ENSG00000163874/gene:ENSG00000174775	3
GO:0070482	response to oxygen levels	0.0186862967157418	333/19214	0.0406267290193901	0.311205184368202	0.279958707881676	gene:ENSG00000005339/gene:ENSG00000074800/gene:ENSG00000083444/gene:ENSG00000088305/gene:ENSG00000100151/gene:ENSG00000101182/gene:ENSG00000101337/gene:ENSG00000103319/gene:ENSG00000103415/gene:ENSG00000104419/gene:ENSG00000105373/gene:ENSG00000108344/gene:ENSG00000108821/gene:ENSG00000112658/gene:ENSG00000112715/gene:ENSG00000112759/gene:ENSG00000114650/gene:ENSG00000117394/gene:ENSG00000124762/…	33
GO:0009135	purine nucleoside diphosphate metabolic process	0.00849377123442809	127/19214	0.0407840733107935	0.311209141822449	0.279962267988747	gene:ENSG00000009950/gene:ENSG00000067057/gene:ENSG00000068024/gene:ENSG00000074800/gene:ENSG00000105220/gene:ENSG00000105953/gene:ENSG00000108262/gene:ENSG00000108559/gene:ENSG00000125450/gene:ENSG00000132182/gene:ENSG00000141568/gene:ENSG00000141959/gene:ENSG00000160326/gene:ENSG00000164916/gene:ENSG00000170525	15
GO:0016741	transferase activity, transferring one-carbon groups	0.014722536806342	251/19214	0.0408268843112742	0.311209141822449	0.279962267988747	gene:ENSG00000067365/gene:ENSG00000088305/gene:ENSG00000089094/gene:ENSG00000099381/gene:ENSG00000099899/gene:ENSG00000100982/gene:ENSG00000104885/gene:ENSG00000108592/gene:ENSG00000109685/gene:ENSG00000117481/gene:ENSG00000126457/gene:ENSG00000130816/gene:ENSG00000132600/gene:ENSG00000135632/gene:ENSG00000141956/gene:ENSG00000142453/gene:ENSG00000155275/gene:ENSG00000160193/gene:ENSG00000166166/…	26
GO:0032963	collagen metabolic process	0.00679501698754247	95/19214	0.0408492524577905	0.311209141822449	0.279962267988747	gene:ENSG00000102996/gene:ENSG00000106397/gene:ENSG00000108821/gene:ENSG00000117385/gene:ENSG00000140564/gene:ENSG00000141570/gene:ENSG00000143537/gene:ENSG00000159216/gene:ENSG00000163794/gene:ENSG00000164733/gene:ENSG00000189409/gene:ENSG00000260428	12
GO:0044259	macromolecule metabolic process	0.00679501698754247	95/19214	0.0408492524577905	0.311209141822449	0.279962267988747	gene:ENSG00000102996/gene:ENSG00000106397/gene:ENSG00000108821/gene:ENSG00000117385/gene:ENSG00000140564/gene:ENSG00000141570/gene:ENSG00000143537/gene:ENSG00000159216/gene:ENSG00000163794/gene:ENSG00000164733/gene:ENSG00000189409/gene:ENSG00000260428	12
GO:1904589	regulation of protein import	0.00679501698754247	95/19214	0.0408492524577905	0.311209141822449	0.279962267988747	gene:ENSG00000008710/gene:ENSG00000079999/gene:ENSG00000086589/gene:ENSG00000088888/gene:ENSG00000105647/gene:ENSG00000107882/gene:ENSG00000115306/gene:ENSG00000130726/gene:ENSG00000163874/gene:ENSG00000166197/gene:ENSG00000173801/gene:ENSG00000178028	12
GO:0006414	translational elongation	0.00906002265005663	138/19214	0.0410219150888228	0.311930220243213	0.280610946716154	gene:ENSG00000090861/gene:ENSG00000101210/gene:ENSG00000103319/gene:ENSG00000104529/gene:ENSG00000131368/gene:ENSG00000132394/gene:ENSG00000137818/gene:ENSG00000167658/gene:ENSG00000167862/gene:ENSG00000167962/gene:ENSG00000171421/gene:ENSG00000175581/gene:ENSG00000183617/gene:ENSG00000197345/gene:ENSG00000204316/gene:ENSG00000254772	16
GO:0007034	vacuolar transport	0.00962627406568516	149/19214	0.0410329095540366	0.311930220243213	0.280610946716154	gene:ENSG00000053501/gene:ENSG00000065000/gene:ENSG00000095066/gene:ENSG00000099999/gene:ENSG00000102858/gene:ENSG00000105339/gene:ENSG00000125447/gene:ENSG00000131165/gene:ENSG00000136717/gene:ENSG00000141252/gene:ENSG00000159720/gene:ENSG00000160948/gene:ENSG00000167671/gene:ENSG00000178950/gene:ENSG00000185359/gene:ENSG00000197081/gene:ENSG00000221838	17
GO:0001825	blastocyst formation	0.00396375990939977	45/19214	0.041254944483913	0.312443383786622	0.281072586205986	gene:ENSG00000073536/gene:ENSG00000088038/gene:ENSG00000109111/gene:ENSG00000112658/gene:ENSG00000116688/gene:ENSG00000140564/gene:ENSG00000197905	7
GO:0042307	positive regulation of protein import into nucleus	0.00396375990939977	45/19214	0.041254944483913	0.312443383786622	0.281072586205986	gene:ENSG00000086589/gene:ENSG00000088888/gene:ENSG00000105647/gene:ENSG00000130726/gene:ENSG00000163874/gene:ENSG00000173801/gene:ENSG00000178028	7
GO:0099738	cell cortex region	0.00396375990939977	45/19214	0.041254944483913	0.312443383786622	0.281072586205986	gene:ENSG00000019144/gene:ENSG00000067606/gene:ENSG00000074800/gene:ENSG00000130477/gene:ENSG00000137497/gene:ENSG00000139437/gene:ENSG00000175029	7
GO:0031668	cellular response to extracellular stimulus	0.0152887882219706	263/19214	0.0414572433573649	0.312443383786622	0.281072586205986	gene:ENSG00000039523/gene:ENSG00000066735/gene:ENSG00000072310/gene:ENSG00000089154/gene:ENSG00000100151/gene:ENSG00000101460/gene:ENSG00000108819/gene:ENSG00000108821/gene:ENSG00000110497/gene:ENSG00000112658/gene:ENSG00000117394/gene:ENSG00000124762/gene:ENSG00000132382/gene:ENSG00000133056/gene:ENSG00000139540/gene:ENSG00000141564/gene:ENSG00000143882/gene:ENSG00000147804/gene:ENSG00000159720/…	27
GO:0006399	tRNA metabolic process	0.0118912797281993	194/19214	0.0414761069561399	0.312443383786622	0.281072586205986	gene:ENSG00000071894/gene:ENSG00000077235/gene:ENSG00000079785/gene:ENSG00000090861/gene:ENSG00000104835/gene:ENSG00000110619/gene:ENSG00000134684/gene:ENSG00000134905/gene:ENSG00000137411/gene:ENSG00000137513/gene:ENSG00000140105/gene:ENSG00000148308/gene:ENSG00000155275/gene:ENSG00000160193/gene:ENSG00000160917/gene:ENSG00000165526/gene:ENSG00000166986/gene:ENSG00000174177/gene:ENSG00000182173/…	21
GO:1905475	regulation of protein localization to membrane	0.0118912797281993	194/19214	0.0414761069561399	0.312443383786622	0.281072586205986	gene:ENSG00000005884/gene:ENSG00000015475/gene:ENSG00000058668/gene:ENSG00000063660/gene:ENSG00000084112/gene:ENSG00000099904/gene:ENSG00000103653/gene:ENSG00000105270/gene:ENSG00000105647/gene:ENSG00000108819/gene:ENSG00000110651/gene:ENSG00000115306/gene:ENSG00000135926/gene:ENSG00000140992/gene:ENSG00000142627/gene:ENSG00000173402/gene:ENSG00000174775/gene:ENSG00000197879/gene:ENSG00000198176/…	21
GO:0007435	salivary gland morphogenesis	0.0028312570781427	27/19214	0.0417244981059036	0.312443383786622	0.281072586205986	gene:ENSG00000004399/gene:ENSG00000114554/gene:ENSG00000121289/gene:ENSG00000130702/gene:ENSG00000173402	5
GO:0010874	regulation of cholesterol efflux	0.0028312570781427	27/19214	0.0417244981059036	0.312443383786622	0.281072586205986	gene:ENSG00000025434/gene:ENSG00000064687/gene:ENSG00000099904/gene:ENSG00000107331/gene:ENSG00000250067	5
GO:0018027	peptidyl-lysine dimethylation	0.0028312570781427	27/19214	0.0417244981059036	0.312443383786622	0.281072586205986	gene:ENSG00000099381/gene:ENSG00000099956/gene:ENSG00000181090/gene:ENSG00000204371/gene:ENSG00000272333	5
GO:0030057	desmosome	0.0028312570781427	27/19214	0.0417244981059036	0.312443383786622	0.281072586205986	gene:ENSG00000118898/gene:ENSG00000139437/gene:ENSG00000167880/gene:ENSG00000173801/gene:ENSG00000184363	5
GO:0051569	regulation of histone H3-K4 methylation	0.0028312570781427	27/19214	0.0417244981059036	0.312443383786622	0.281072586205986	gene:ENSG00000088305/gene:ENSG00000113648/gene:ENSG00000130816/gene:ENSG00000196363/gene:ENSG00000198026	5
GO:1903393	positive regulation of adherens junction organization	0.0028312570781427	27/19214	0.0417244981059036	0.312443383786622	0.281072586205986	gene:ENSG00000076201/gene:ENSG00000100034/gene:ENSG00000136238/gene:ENSG00000166949/gene:ENSG00000169398	5
GO:2000463	positive regulation of excitatory postsynaptic potential	0.0028312570781427	27/19214	0.0417244981059036	0.312443383786622	0.281072586205986	gene:ENSG00000084112/gene:ENSG00000106089/gene:ENSG00000107404/gene:ENSG00000162105/gene:ENSG00000251322	5
GO:2000637	positive regulation of gene silencing by miRNA	0.0028312570781427	27/19214	0.0417244981059036	0.312443383786622	0.281072586205986	gene:ENSG00000100354/gene:ENSG00000123908/gene:ENSG00000126934/gene:ENSG00000129474/gene:ENSG00000144791	5
GO:0006470	protein dephosphorylation	0.0130237825594564	217/19214	0.0418527785741204	0.313069503763084	0.281635840767265	gene:ENSG00000011304/gene:ENSG00000011485/gene:ENSG00000060069/gene:ENSG00000070159/gene:ENSG00000078304/gene:ENSG00000084112/gene:ENSG00000100034/gene:ENSG00000100239/gene:ENSG00000100241/gene:ENSG00000104365/gene:ENSG00000105063/gene:ENSG00000105197/gene:ENSG00000105426/gene:ENSG00000107902/gene:ENSG00000118046/gene:ENSG00000119383/gene:ENSG00000120875/gene:ENSG00000125755/gene:ENSG00000142949/…	23
GO:0008017	microtubule binding	0.0158550396375991	275/19214	0.0419957392699889	0.313585471655297	0.282100003035981	gene:ENSG00000011485/gene:ENSG00000015133/gene:ENSG00000066735/gene:ENSG00000075218/gene:ENSG00000076382/gene:ENSG00000079616/gene:ENSG00000095066/gene:ENSG00000100242/gene:ENSG00000101460/gene:ENSG00000104419/gene:ENSG00000104892/gene:ENSG00000105270/gene:ENSG00000105613/gene:ENSG00000106665/gene:ENSG00000116127/gene:ENSG00000116584/gene:ENSG00000128159/gene:ENSG00000129250/gene:ENSG00000130479/…	28
GO:0007041	lysosomal transport	0.00736126840317101	106/19214	0.0420559770803223	0.313585471655297	0.282100003035981	gene:ENSG00000053501/gene:ENSG00000065000/gene:ENSG00000095066/gene:ENSG00000102858/gene:ENSG00000105339/gene:ENSG00000125447/gene:ENSG00000136717/gene:ENSG00000141252/gene:ENSG00000167671/gene:ENSG00000178950/gene:ENSG00000185359/gene:ENSG00000197081/gene:ENSG00000221838	13
GO:0034605	cellular response to heat	0.00736126840317101	106/19214	0.0420559770803223	0.313585471655297	0.282100003035981	gene:ENSG00000005339/gene:ENSG00000105993/gene:ENSG00000107262/gene:ENSG00000108559/gene:ENSG00000124762/gene:ENSG00000125450/gene:ENSG00000131620/gene:ENSG00000132182/gene:ENSG00000141564/gene:ENSG00000167965/gene:ENSG00000185122/gene:ENSG00000196689/gene:ENSG00000249915	13
GO:0042692	muscle cell differentiation	0.022083805209513	406/19214	0.042374881399238	0.314805453272659	0.283197492712862	gene:ENSG00000011304/gene:ENSG00000060069/gene:ENSG00000068024/gene:ENSG00000068650/gene:ENSG00000071127/gene:ENSG00000071564/gene:ENSG00000072195/gene:ENSG00000077549/gene:ENSG00000100345/gene:ENSG00000103335/gene:ENSG00000105223/gene:ENSG00000105576/gene:ENSG00000105723/gene:ENSG00000109111/gene:ENSG00000110047/gene:ENSG00000110651/gene:ENSG00000112658/gene:ENSG00000127616/gene:ENSG00000128591/…	39
GO:0030866	cortical actin cytoskeleton organization	0.00339750849377123	36/19214	0.0424890795828128	0.314805453272659	0.283197492712862	gene:ENSG00000061676/gene:ENSG00000073350/gene:ENSG00000104365/gene:ENSG00000114993/gene:ENSG00000131899/gene:ENSG00000137076	6
GO:0040001	establishment of mitotic spindle localization	0.00339750849377123	36/19214	0.0424890795828128	0.314805453272659	0.283197492712862	gene:ENSG00000108424/gene:ENSG00000115163/gene:ENSG00000116584/gene:ENSG00000136861/gene:ENSG00000137497/gene:ENSG00000197386	6
GO:0042169	SH2 domain binding	0.00339750849377123	36/19214	0.0424890795828128	0.314805453272659	0.283197492712862	gene:ENSG00000121774/gene:ENSG00000165458/gene:ENSG00000173402/gene:ENSG00000174705/gene:ENSG00000176783/gene:ENSG00000196526	6
GO:0051233	spindle midzone	0.00339750849377123	36/19214	0.0424890795828128	0.314805453272659	0.283197492712862	gene:ENSG00000060069/gene:ENSG00000085733/gene:ENSG00000137497/gene:ENSG00000149503/gene:ENSG00000166582/gene:ENSG00000186185	6
GO:0061013	regulation of mRNA catabolic process	0.00339750849377123	36/19214	0.0424890795828128	0.314805453272659	0.283197492712862	gene:ENSG00000005007/gene:ENSG00000088247/gene:ENSG00000100354/gene:ENSG00000123908/gene:ENSG00000134815/gene:ENSG00000184363	6
GO:0090575	RNA polymerase II transcription regulator complex	0.0107587768969422	172/19214	0.0426172932321687	0.315421972823939	0.283752110777181	gene:ENSG00000007968/gene:ENSG00000020633/gene:ENSG00000025434/gene:ENSG00000064490/gene:ENSG00000071564/gene:ENSG00000081059/gene:ENSG00000105085/gene:ENSG00000111642/gene:ENSG00000130726/gene:ENSG00000140332/gene:ENSG00000142453/gene:ENSG00000148737/gene:ENSG00000159216/gene:ENSG00000163161/gene:ENSG00000172687/gene:ENSG00000186174/gene:ENSG00000196367/gene:ENSG00000198176/gene:ENSG00000213780	19
GO:0002702	positive regulation of production of molecular mediator of immune response	0.00792751981879955	117/19214	0.0428237413766607	0.316615615304868	0.284825905891847	gene:ENSG00000063176/gene:ENSG00000067606/gene:ENSG00000079785/gene:ENSG00000088888/gene:ENSG00000103257/gene:ENSG00000105220/gene:ENSG00000109685/gene:ENSG00000110651/gene:ENSG00000127191/gene:ENSG00000138623/gene:ENSG00000163362/gene:ENSG00000167085/gene:ENSG00000186827/gene:ENSG00000223496	14
GO:0016925	protein sumoylation	0.00566251415628539	75/19214	0.0429932569878777	0.316782867976416	0.28497636560193	gene:ENSG00000068024/gene:ENSG00000078902/gene:ENSG00000105229/gene:ENSG00000106089/gene:ENSG00000108175/gene:ENSG00000108559/gene:ENSG00000125450/gene:ENSG00000130529/gene:ENSG00000130726/gene:ENSG00000132182	10
GO:0051865	protein autoubiquitination	0.00566251415628539	75/19214	0.0429932569878777	0.316782867976416	0.28497636560193	gene:ENSG00000022840/gene:ENSG00000043143/gene:ENSG00000127191/gene:ENSG00000130939/gene:ENSG00000148356/gene:ENSG00000159461/gene:ENSG00000173821/gene:ENSG00000181852/gene:ENSG00000182979/gene:ENSG00000198373	10
GO:0010970	transport along microtubule	0.0101925254813137	161/19214	0.0430271494241045	0.316782867976416	0.28497636560193	gene:ENSG00000065000/gene:ENSG00000100242/gene:ENSG00000104892/gene:ENSG00000105270/gene:ENSG00000110514/gene:ENSG00000118046/gene:ENSG00000129250/gene:ENSG00000130479/gene:ENSG00000132589/gene:ENSG00000138002/gene:ENSG00000138834/gene:ENSG00000141577/gene:ENSG00000176101/gene:ENSG00000181789/gene:ENSG00000188807/gene:ENSG00000197102/gene:ENSG00000197386/gene:ENSG00000197912	18
GO:0030176	integral component of endoplasmic reticulum membrane	0.0101925254813137	161/19214	0.0430271494241045	0.316782867976416	0.28497636560193	gene:ENSG00000005206/gene:ENSG00000058262/gene:ENSG00000067167/gene:ENSG00000082641/gene:ENSG00000099797/gene:ENSG00000099958/gene:ENSG00000101294/gene:ENSG00000114650/gene:ENSG00000125844/gene:ENSG00000155256/gene:ENSG00000159461/gene:ENSG00000161671/gene:ENSG00000167130/gene:ENSG00000172893/gene:ENSG00000173950/gene:ENSG00000174227/gene:ENSG00000176915/gene:ENSG00000197858	18
GO:0005085	guanyl-nucleotide exchange factor activity	0.0130237825594564	218/19214	0.0437225198086234	0.319852612125258	0.287737892879125	gene:ENSG00000015133/gene:ENSG00000038382/gene:ENSG00000076928/gene:ENSG00000090924/gene:ENSG00000100241/gene:ENSG00000104529/gene:ENSG00000104728/gene:ENSG00000104805/gene:ENSG00000104880/gene:ENSG00000105339/gene:ENSG00000107521/gene:ENSG00000107862/gene:ENSG00000110514/gene:ENSG00000115556/gene:ENSG00000116584/gene:ENSG00000126822/gene:ENSG00000144711/gene:ENSG00000159842/gene:ENSG00000160271/…	23
GO:0032872	regulation of stress-activated MAPK cascade	0.0130237825594564	218/19214	0.0437225198086234	0.319852612125258	0.287737892879125	gene:ENSG00000076984/gene:ENSG00000103126/gene:ENSG00000104375/gene:ENSG00000115694/gene:ENSG00000123143/gene:ENSG00000126457/gene:ENSG00000126934/gene:ENSG00000127191/gene:ENSG00000130038/gene:ENSG00000131323/gene:ENSG00000136279/gene:ENSG00000136848/gene:ENSG00000138834/gene:ENSG00000141503/gene:ENSG00000149930/gene:ENSG00000161671/gene:ENSG00000163362/gene:ENSG00000163874/gene:ENSG00000168758/…	23
GO:0048029	monosaccharide binding	0.00679501698754247	96/19214	0.0437442029229586	0.319852612125258	0.287737892879125	gene:ENSG00000067057/gene:ENSG00000083444/gene:ENSG00000104812/gene:ENSG00000105220/gene:ENSG00000106397/gene:ENSG00000117385/gene:ENSG00000141959/gene:ENSG00000163931/gene:ENSG00000172270/gene:ENSG00000181396/gene:ENSG00000197081/gene:ENSG00000269858	12
GO:0030050	vesicle transport along actin filament	0.00226500566251416	19/19214	0.0439917132385146	0.319852612125258	0.287737892879125	gene:ENSG00000128833/gene:ENSG00000130402/gene:ENSG00000197879/gene:ENSG00000278259	4
GO:0032986	protein-DNA complex disassembly	0.00226500566251416	19/19214	0.0439917132385146	0.319852612125258	0.287737892879125	gene:ENSG00000099956/gene:ENSG00000117713/gene:ENSG00000127616/gene:ENSG00000189079	4
GO:0036003	positive regulation of transcription from RNA polymerase II promoter in response to stress	0.00226500566251416	19/19214	0.0439917132385146	0.319852612125258	0.287737892879125	gene:ENSG00000082641/gene:ENSG00000089154/gene:ENSG00000127528/gene:ENSG00000185122	4
GO:0036344	platelet morphogenesis	0.00226500566251416	19/19214	0.0439917132385146	0.319852612125258	0.287737892879125	gene:ENSG00000071127/gene:ENSG00000100345/gene:ENSG00000112658/gene:ENSG00000160796	4
GO:0043034	costamere	0.00226500566251416	19/19214	0.0439917132385146	0.319852612125258	0.287737892879125	gene:ENSG00000128591/gene:ENSG00000178209/gene:ENSG00000197321/gene:ENSG00000197694	4
GO:0045540	regulation of cholesterol biosynthetic process	0.00226500566251416	19/19214	0.0439917132385146	0.319852612125258	0.287737892879125	gene:ENSG00000072310/gene:ENSG00000108424/gene:ENSG00000114650/gene:ENSG00000172893	4
GO:0060713	labyrinthine layer morphogenesis	0.00226500566251416	19/19214	0.0439917132385146	0.319852612125258	0.287737892879125	gene:ENSG00000149418/gene:ENSG00000166145/gene:ENSG00000167642/gene:ENSG00000184557	4
GO:0097062	dendritic spine maintenance	0.00226500566251416	19/19214	0.0439917132385146	0.319852612125258	0.287737892879125	gene:ENSG00000005884/gene:ENSG00000085733/gene:ENSG00000100151/gene:ENSG00000175216	4
GO:0097320	plasma membrane tubulation	0.00226500566251416	19/19214	0.0439917132385146	0.319852612125258	0.287737892879125	gene:ENSG00000079805/gene:ENSG00000100139/gene:ENSG00000100266/gene:ENSG00000173548	4
GO:0019080	viral gene expression	0.0124575311438279	207/19214	0.0446298067548554	0.324155767403919	0.291608990958913	gene:ENSG00000011304/gene:ENSG00000060069/gene:ENSG00000089597/gene:ENSG00000099956/gene:ENSG00000100129/gene:ENSG00000106263/gene:ENSG00000108107/gene:ENSG00000108559/gene:ENSG00000125450/gene:ENSG00000127616/gene:ENSG00000130175/gene:ENSG00000131446/gene:ENSG00000132182/gene:ENSG00000136840/gene:ENSG00000137818/gene:ENSG00000140564/gene:ENSG00000154370/gene:ENSG00000161016/gene:ENSG00000171206/…	22
GO:0030175	filopodium	0.00736126840317101	107/19214	0.0448398876896233	0.325107597258689	0.292465252581951	gene:ENSG00000005884/gene:ENSG00000023892/gene:ENSG00000075618/gene:ENSG00000108819/gene:ENSG00000109062/gene:ENSG00000128567/gene:ENSG00000145555/gene:ENSG00000165458/gene:ENSG00000173402/gene:ENSG00000175866/gene:ENSG00000186575/gene:ENSG00000197102/gene:ENSG00000258947	13
GO:0008654	phospholipid biosynthetic process	0.0152887882219706	265/19214	0.0448536234197678	0.325107597258689	0.292465252581951	gene:ENSG00000063176/gene:ENSG00000077044/gene:ENSG00000087157/gene:ENSG00000100241/gene:ENSG00000105655/gene:ENSG00000107331/gene:ENSG00000110697/gene:ENSG00000125505/gene:ENSG00000129219/gene:ENSG00000129474/gene:ENSG00000133056/gene:ENSG00000143393/gene:ENSG00000148384/gene:ENSG00000149091/gene:ENSG00000153395/gene:ENSG00000160216/gene:ENSG00000163719/gene:ENSG00000165458/gene:ENSG00000167130/…	27
GO:0006650	glycerophospholipid metabolic process	0.0186862967157418	336/19214	0.0451002794711524	0.326557705385648	0.293769762975428	gene:ENSG00000025434/gene:ENSG00000032444/gene:ENSG00000073060/gene:ENSG00000077044/gene:ENSG00000087157/gene:ENSG00000100241/gene:ENSG00000110697/gene:ENSG00000115556/gene:ENSG00000125505/gene:ENSG00000129219/gene:ENSG00000129474/gene:ENSG00000130164/gene:ENSG00000133056/gene:ENSG00000136699/gene:ENSG00000143393/gene:ENSG00000148384/gene:ENSG00000149091/gene:ENSG00000149782/gene:ENSG00000153395/…	33
GO:0072686	mitotic spindle	0.0101925254813137	162/19214	0.0452748276901485	0.326572224025744	0.2937828238752	gene:ENSG00000002822/gene:ENSG00000013810/gene:ENSG00000042493/gene:ENSG00000076382/gene:ENSG00000079616/gene:ENSG00000085733/gene:ENSG00000090273/gene:ENSG00000108262/gene:ENSG00000113141/gene:ENSG00000116213/gene:ENSG00000116857/gene:ENSG00000136861/gene:ENSG00000137497/gene:ENSG00000167110/gene:ENSG00000182541/gene:ENSG00000185122/gene:ENSG00000186185/gene:ENSG00000198917	18
GO:0098657	import into cell	0.0101925254813137	162/19214	0.0452748276901485	0.326572224025744	0.2937828238752	gene:ENSG00000055118/gene:ENSG00000058668/gene:ENSG00000069696/gene:ENSG00000101188/gene:ENSG00000103257/gene:ENSG00000112759/gene:ENSG00000113504/gene:ENSG00000117394/gene:ENSG00000124067/gene:ENSG00000130529/gene:ENSG00000131389/gene:ENSG00000132326/gene:ENSG00000164638/gene:ENSG00000168003/gene:ENSG00000173638/gene:ENSG00000182324/gene:ENSG00000196689/gene:ENSG00000221955	18
GO:0099111	microtubule-based transport	0.0101925254813137	162/19214	0.0452748276901485	0.326572224025744	0.2937828238752	gene:ENSG00000065000/gene:ENSG00000100242/gene:ENSG00000104892/gene:ENSG00000105270/gene:ENSG00000110514/gene:ENSG00000118046/gene:ENSG00000129250/gene:ENSG00000130479/gene:ENSG00000132589/gene:ENSG00000138002/gene:ENSG00000138834/gene:ENSG00000141577/gene:ENSG00000176101/gene:ENSG00000181789/gene:ENSG00000188807/gene:ENSG00000197102/gene:ENSG00000197386/gene:ENSG00000197912	18
GO:0045787	positive regulation of cell cycle	0.0203850509626274	372/19214	0.0452886576905441	0.326572224025744	0.2937828238752	gene:ENSG00000008710/gene:ENSG00000009950/gene:ENSG00000071564/gene:ENSG00000075218/gene:ENSG00000076382/gene:ENSG00000078304/gene:ENSG00000088038/gene:ENSG00000101224/gene:ENSG00000104973/gene:ENSG00000113648/gene:ENSG00000116017/gene:ENSG00000116809/gene:ENSG00000124422/gene:ENSG00000124762/gene:ENSG00000126215/gene:ENSG00000126457/gene:ENSG00000131759/gene:ENSG00000132382/gene:ENSG00000137497/…	36
GO:0036464	cytoplasmic ribonucleoprotein granule	0.0141562853907135	242/19214	0.0454051436572004	0.327075695676586	0.294235744584444	gene:ENSG00000005007/gene:ENSG00000038358/gene:ENSG00000066044/gene:ENSG00000079785/gene:ENSG00000088038/gene:ENSG00000088247/gene:ENSG00000090621/gene:ENSG00000100227/gene:ENSG00000100354/gene:ENSG00000107929/gene:ENSG00000108107/gene:ENSG00000108424/gene:ENSG00000110063/gene:ENSG00000123908/gene:ENSG00000129474/gene:ENSG00000130520/gene:ENSG00000133243/gene:ENSG00000136238/gene:ENSG00000141564/…	25
GO:0019751	polyol metabolic process	0.00792751981879955	118/19214	0.0454953068960755	0.327388712561184	0.29451733308926	gene:ENSG00000063176/gene:ENSG00000100605/gene:ENSG00000101188/gene:ENSG00000105655/gene:ENSG00000107331/gene:ENSG00000115556/gene:ENSG00000127080/gene:ENSG00000148384/gene:ENSG00000149476/gene:ENSG00000149782/gene:ENSG00000165458/gene:ENSG00000176170/gene:ENSG00000204084/gene:ENSG00000241360	14
GO:0009743	response to carbohydrate	0.0130237825594564	219/19214	0.0456525854497825	0.328179283735498	0.295228527168172	gene:ENSG00000008130/gene:ENSG00000009950/gene:ENSG00000034152/gene:ENSG00000072310/gene:ENSG00000099956/gene:ENSG00000107815/gene:ENSG00000112658/gene:ENSG00000112759/gene:ENSG00000126368/gene:ENSG00000127616/gene:ENSG00000130529/gene:ENSG00000131620/gene:ENSG00000136238/gene:ENSG00000141959/gene:ENSG00000142173/gene:ENSG00000148737/gene:ENSG00000156711/gene:ENSG00000162337/gene:ENSG00000167136/…	23
GO:0097345	mitochondrial outer membrane permeabilization	0.00396375990939977	46/19214	0.0457456356412586	0.328179283735498	0.295228527168172	gene:ENSG00000015475/gene:ENSG00000105723/gene:ENSG00000122386/gene:ENSG00000130787/gene:ENSG00000184990/gene:ENSG00000198176/gene:ENSG00000250479	7
GO:1903749	positive regulation of establishment of protein localization to mitochondrion	0.00396375990939977	46/19214	0.0457456356412586	0.328179283735498	0.295228527168172	gene:ENSG00000015475/gene:ENSG00000055483/gene:ENSG00000092098/gene:ENSG00000105723/gene:ENSG00000164877/gene:ENSG00000173210/gene:ENSG00000198176	7
GO:0009185	ribonucleoside diphosphate metabolic process	0.00849377123442809	129/19214	0.0458020367357483	0.32824792993953	0.295290280967746	gene:ENSG00000009950/gene:ENSG00000067057/gene:ENSG00000068024/gene:ENSG00000074800/gene:ENSG00000105220/gene:ENSG00000105953/gene:ENSG00000108262/gene:ENSG00000108559/gene:ENSG00000125450/gene:ENSG00000132182/gene:ENSG00000141568/gene:ENSG00000141959/gene:ENSG00000160326/gene:ENSG00000164916/gene:ENSG00000170525	15
GO:0099518	vesicle cytoskeletal trafficking	0.00566251415628539	76/19214	0.0464373116631519	0.332460794123628	0.299080153607097	gene:ENSG00000065000/gene:ENSG00000110514/gene:ENSG00000118046/gene:ENSG00000128833/gene:ENSG00000129250/gene:ENSG00000130402/gene:ENSG00000197102/gene:ENSG00000197386/gene:ENSG00000197879/gene:ENSG00000278259	10
GO:0019216	regulation of lipid metabolic process	0.0203850509626274	373/19214	0.0467812311435174	0.334035729500244	0.300496958002337	gene:ENSG00000005339/gene:ENSG00000009950/gene:ENSG00000025434/gene:ENSG00000063176/gene:ENSG00000064687/gene:ENSG00000068078/gene:ENSG00000072310/gene:ENSG00000073060/gene:ENSG00000079459/gene:ENSG00000082641/gene:ENSG00000101210/gene:ENSG00000107331/gene:ENSG00000108424/gene:ENSG00000110090/gene:ENSG00000110497/gene:ENSG00000110651/gene:ENSG00000111664/gene:ENSG00000113648/gene:ENSG00000114650/…	36
GO:0043113	receptor clustering	0.00453001132502831	56/19214	0.0470520880306358	0.334035729500244	0.300496958002337	gene:ENSG00000084112/gene:ENSG00000100151/gene:ENSG00000107404/gene:ENSG00000110651/gene:ENSG00000176101/gene:ENSG00000180900/gene:ENSG00000188157/gene:ENSG00000251322	8
GO:0045652	regulation of megakaryocyte differentiation	0.00453001132502831	56/19214	0.0470520880306358	0.334035729500244	0.300496958002337	gene:ENSG00000088992/gene:ENSG00000089902/gene:ENSG00000099381/gene:ENSG00000100354/gene:ENSG00000126457/gene:ENSG00000159216/gene:ENSG00000196363/gene:ENSG00000272333	8
GO:1903078	positive regulation of protein localization to plasma membrane	0.00453001132502831	56/19214	0.0470520880306358	0.334035729500244	0.300496958002337	gene:ENSG00000005884/gene:ENSG00000058668/gene:ENSG00000099904/gene:ENSG00000105270/gene:ENSG00000108819/gene:ENSG00000115306/gene:ENSG00000140992/gene:ENSG00000142627	8
GO:0010498	proteasomal protein catabolic process	0.0243488108720272	458/19214	0.0471337430536469	0.334035729500244	0.300496958002337	gene:ENSG00000006025/gene:ENSG00000008710/gene:ENSG00000070423/gene:ENSG00000078304/gene:ENSG00000079999/gene:ENSG00000082641/gene:ENSG00000090316/gene:ENSG00000099364/gene:ENSG00000099804/gene:ENSG00000099958/gene:ENSG00000101182/gene:ENSG00000104969/gene:ENSG00000105325/gene:ENSG00000105373/gene:ENSG00000105723/gene:ENSG00000107404/gene:ENSG00000108344/gene:ENSG00000110107/gene:ENSG00000126368/…	43
GO:0010965	regulation of mitotic sister chromatid separation	0.00509626274065685	66/19214	0.0471338759417523	0.334035729500244	0.300496958002337	gene:ENSG00000002822/gene:ENSG00000013810/gene:ENSG00000113141/gene:ENSG00000119408/gene:ENSG00000126215/gene:ENSG00000136861/gene:ENSG00000141552/gene:ENSG00000167513/gene:ENSG00000196510	9
GO:0030532	small nuclear ribonucleoprotein complex	0.00509626274065685	66/19214	0.0471338759417523	0.334035729500244	0.300496958002337	gene:ENSG00000099995/gene:ENSG00000104852/gene:ENSG00000104897/gene:ENSG00000130332/gene:ENSG00000130520/gene:ENSG00000168883/gene:ENSG00000174231/gene:ENSG00000174243/gene:ENSG00000175467	9
GO:0033627	cell adhesion mediated by integrin	0.00509626274065685	66/19214	0.0471338759417523	0.334035729500244	0.300496958002337	gene:ENSG00000082781/gene:ENSG00000088992/gene:ENSG00000103335/gene:ENSG00000106366/gene:ENSG00000128567/gene:ENSG00000132470/gene:ENSG00000142627/gene:ENSG00000149781/gene:ENSG00000161638	9
GO:0044764	multi-organism cellular process	0.00509626274065685	66/19214	0.0471338759417523	0.334035729500244	0.300496958002337	gene:ENSG00000105373/gene:ENSG00000126456/gene:ENSG00000129657/gene:ENSG00000130202/gene:ENSG00000149476/gene:ENSG00000167085/gene:ENSG00000182446/gene:ENSG00000183087/gene:ENSG00000185507	9
GO:0060260	regulation of transcription initiation from RNA polymerase II promoter	0.00509626274065685	66/19214	0.0471338759417523	0.334035729500244	0.300496958002337	gene:ENSG00000008838/gene:ENSG00000099917/gene:ENSG00000100354/gene:ENSG00000104973/gene:ENSG00000105085/gene:ENSG00000112658/gene:ENSG00000126351/gene:ENSG00000130726/gene:ENSG00000148737	9
GO:0000387	spliceosomal snRNP assembly	0.00339750849377123	37/19214	0.0477327364611606	0.334936690208539	0.301307457982466	gene:ENSG00000082516/gene:ENSG00000110107/gene:ENSG00000130520/gene:ENSG00000132600/gene:ENSG00000174231/gene:ENSG00000175467	6
GO:0005484	SNAP receptor activity	0.00339750849377123	37/19214	0.0477327364611606	0.334936690208539	0.301307457982466	gene:ENSG00000053501/gene:ENSG00000104915/gene:ENSG00000106089/gene:ENSG00000106636/gene:ENSG00000143740/gene:ENSG00000171045	6
GO:0006308	DNA catabolic process	0.00339750849377123	37/19214	0.0477327364611606	0.334936690208539	0.301307457982466	gene:ENSG00000108424/gene:ENSG00000134452/gene:ENSG00000167136/gene:ENSG00000172732/gene:ENSG00000173614/gene:ENSG00000213918	6
GO:0032201	telomere maintenance via semi-conservative replication	0.00339750849377123	37/19214	0.0477327364611606	0.334936690208539	0.301307457982466	gene:ENSG00000005007/gene:ENSG00000014138/gene:ENSG00000062822/gene:ENSG00000106628/gene:ENSG00000127586/gene:ENSG00000258366	6
GO:0061733	peptide-lysine-N-acetyltransferase activity	0.00339750849377123	37/19214	0.0477327364611606	0.334936690208539	0.301307457982466	gene:ENSG00000005339/gene:ENSG00000080603/gene:ENSG00000110583/gene:ENSG00000122390/gene:ENSG00000124422/gene:ENSG00000172977	6
GO:0005200	structural constituent of cytoskeleton	0.00736126840317101	108/19214	0.0477496410919016	0.334936690208539	0.301307457982466	gene:ENSG00000058453/gene:ENSG00000101162/gene:ENSG00000115306/gene:ENSG00000118898/gene:ENSG00000127946/gene:ENSG00000136811/gene:ENSG00000137076/gene:ENSG00000176014/gene:ENSG00000178209/gene:ENSG00000188157/gene:ENSG00000197694/gene:ENSG00000250151/gene:ENSG00000258947	13
GO:0005903	brush border	0.00736126840317101	108/19214	0.0477496410919016	0.334936690208539	0.301307457982466	gene:ENSG00000074276/gene:ENSG00000077549/gene:ENSG00000096433/gene:ENSG00000099834/gene:ENSG00000100345/gene:ENSG00000109062/gene:ENSG00000160271/gene:ENSG00000162105/gene:ENSG00000173638/gene:ENSG00000177731/gene:ENSG00000178209/gene:ENSG00000187017/gene:ENSG00000197879	13
GO:0000423	mitophagy	0.0028312570781427	28/19214	0.0478822319287996	0.334936690208539	0.301307457982466	gene:ENSG00000103197/gene:ENSG00000105401/gene:ENSG00000110497/gene:ENSG00000116688/gene:ENSG00000181852	5
GO:0022011	myelination in peripheral nervous system	0.0028312570781427	28/19214	0.0478822319287996	0.334936690208539	0.301307457982466	gene:ENSG00000104419/gene:ENSG00000104728/gene:ENSG00000132470/gene:ENSG00000157933/gene:ENSG00000173402	5
GO:0031063	regulation of histone deacetylation	0.0028312570781427	28/19214	0.0478822319287996	0.334936690208539	0.301307457982466	gene:ENSG00000011243/gene:ENSG00000063176/gene:ENSG00000072310/gene:ENSG00000105127/gene:ENSG00000159692	5
GO:0032292	peripheral nervous system axon ensheathment	0.0028312570781427	28/19214	0.0478822319287996	0.334936690208539	0.301307457982466	gene:ENSG00000104419/gene:ENSG00000104728/gene:ENSG00000132470/gene:ENSG00000157933/gene:ENSG00000173402	5
GO:0071459	protein localization to chromosome, centromeric region	0.0028312570781427	28/19214	0.0478822319287996	0.334936690208539	0.301307457982466	gene:ENSG00000102901/gene:ENSG00000113141/gene:ENSG00000115163/gene:ENSG00000167513/gene:ENSG00000171853	5
[truncated: 6,008 more rows]
