# Supplementary material for: HDGF Knockout Suppresses Colorectal Cancer Progression and Drug Resistance by Modulating the DNA Damage Response
Source: Biomolecules. 2025 Feb 14;15(2):282. doi: 10.3390/biom15020282 (PMC11853149; doi:10.3390/biom15020282)
Supplement: Supplementary file 1 [file biomolecules-15-00282-s001.zip › Table S3. H3K36-vs-HDGF.overlap_peak.gene.enrichKEGG.tsv]

ID	Description	GeneRatio	BgRatio	pvalue	p.adjust	qvalue	geneID	Count
ko04370	VEGF signaling pathway	0.00792751981879955	65/7193	0.000338848068202633	0.0526510253607836	0.0442893019582781	gene:ENSG00000063176/gene:ENSG00000089159/gene:ENSG00000105647/gene:ENSG00000112715/gene:ENSG00000124181/gene:ENSG00000126934/gene:ENSG00000136238/gene:ENSG00000142208/gene:ENSG00000156711/gene:ENSG00000169398/gene:ENSG00000174775/gene:ENSG00000176170/gene:ENSG00000185386/gene:ENSG00000188130	14
ko04144	Endocytosis	0.0209513023782559	273/7193	0.000467608634066366	0.0526510253607836	0.0442893019582781	gene:ENSG00000029725/gene:ENSG00000063245/gene:ENSG00000067560/gene:ENSG00000067606/gene:ENSG00000068078/gene:ENSG00000077549/gene:ENSG00000101199/gene:ENSG00000107862/gene:ENSG00000108262/gene:ENSG00000108774/gene:ENSG00000110047/gene:ENSG00000111737/gene:ENSG00000127527/gene:ENSG00000129219/gene:ENSG00000130164/gene:ENSG00000131165/gene:ENSG00000133612/gene:ENSG00000136717/gene:ENSG00000141480/…	37
ko04152	AMPK signaling pathway	0.0118912797281993	129/7193	0.000782875202842315	0.0526510253607836	0.0442893019582781	gene:ENSG00000066044/gene:ENSG00000067057/gene:ENSG00000072310/gene:ENSG00000078304/gene:ENSG00000103197/gene:ENSG00000103319/gene:ENSG00000104812/gene:ENSG00000105647/gene:ENSG00000110090/gene:ENSG00000110931/gene:ENSG00000118046/gene:ENSG00000140992/gene:ENSG00000141564/gene:ENSG00000141959/gene:ENSG00000142208/gene:ENSG00000167461/gene:ENSG00000167658/gene:ENSG00000169710/gene:ENSG00000170525/…	21
ko00514	Other types of O-glycan biosynthesis	0.00396375990939977	22/7193	0.000948972424436814	0.0526510253607836	0.0442893019582781	gene:ENSG00000009830/gene:ENSG00000101346/gene:ENSG00000106397/gene:ENSG00000117411/gene:ENSG00000130309/gene:ENSG00000169733/gene:ENSG00000186866	7
ko04910	Insulin signaling pathway	0.0124575311438279	146/7193	0.00169383124335077	0.0526510253607836	0.0442893019582781	gene:ENSG00000067606/gene:ENSG00000072310/gene:ENSG00000079277/gene:ENSG00000099875/gene:ENSG00000103197/gene:ENSG00000104365/gene:ENSG00000104812/gene:ENSG00000105647/gene:ENSG00000105723/gene:ENSG00000126934/gene:ENSG00000132589/gene:ENSG00000140992/gene:ENSG00000141564/gene:ENSG00000142208/gene:ENSG00000142949/gene:ENSG00000160014/gene:ENSG00000165458/gene:ENSG00000169710/gene:ENSG00000174775/…	22
ko00310	Lysine degradation	0.00679501698754247	60/7193	0.00176202292866454	0.0526510253607836	0.0442893019582781	gene:ENSG00000083444/gene:ENSG00000099381/gene:ENSG00000104885/gene:ENSG00000105607/gene:ENSG00000105953/gene:ENSG00000106397/gene:ENSG00000109685/gene:ENSG00000130309/gene:ENSG00000181090/gene:ENSG00000183955/gene:ENSG00000204371/gene:ENSG00000272333	12
ko00970	Aminoacyl-tRNA biosynthesis	0.00566251415628539	45/7193	0.00183505875896466	0.0526510253607836	0.0442893019582781	gene:ENSG00000090861/gene:ENSG00000104835/gene:ENSG00000110619/gene:ENSG00000134684/gene:ENSG00000134905/gene:ENSG00000137411/gene:ENSG00000137513/gene:ENSG00000140105/gene:ENSG00000166986/gene:ENSG00000204394	10
ko04392	Hippo signaling pathway - multiple species	0.00453001132502831	31/7193	0.00189548435576936	0.0526510253607836	0.0442893019582781	gene:ENSG00000104375/gene:ENSG00000113645/gene:ENSG00000129474/gene:ENSG00000141551/gene:ENSG00000144791/gene:ENSG00000186575/gene:ENSG00000197905/gene:ENSG00000213923	8
ko04070	Phosphatidylinositol signaling system	0.00962627406568516	103/7193	0.00206925427182119	0.0526510253607836	0.0442893019582781	gene:ENSG00000077044/gene:ENSG00000096433/gene:ENSG00000100605/gene:ENSG00000105647/gene:ENSG00000115556/gene:ENSG00000124181/gene:ENSG00000127080/gene:ENSG00000133056/gene:ENSG00000143393/gene:ENSG00000148384/gene:ENSG00000149091/gene:ENSG00000149782/gene:ENSG00000160014/gene:ENSG00000163719/gene:ENSG00000165458/gene:ENSG00000186111/gene:ENSG00000204084	17
ko04071	Sphingolipid signaling pathway	0.0107587768969422	126/7193	0.00338654861358999	0.0706974990450433	0.0594697417846147	gene:ENSG00000015475/gene:ENSG00000063176/gene:ENSG00000067560/gene:ENSG00000067606/gene:ENSG00000078304/gene:ENSG00000105647/gene:ENSG00000126934/gene:ENSG00000127191/gene:ENSG00000129219/gene:ENSG00000136238/gene:ENSG00000140992/gene:ENSG00000141510/gene:ENSG00000142208/gene:ENSG00000149782/gene:ENSG00000156711/gene:ENSG00000174775/gene:ENSG00000176170/gene:ENSG00000185386/gene:ENSG00000188130	19
ko04010	MAPK signaling pathway	0.0186862967157418	263/7193	0.00339594973578811	0.0706974990450433	0.0594697417846147	gene:ENSG00000006062/gene:ENSG00000011485/gene:ENSG00000034152/gene:ENSG00000067191/gene:ENSG00000068078/gene:ENSG00000076984/gene:ENSG00000077782/gene:ENSG00000079277/gene:ENSG00000099875/gene:ENSG00000101224/gene:ENSG00000104365/gene:ENSG00000104375/gene:ENSG00000112658/gene:ENSG00000117676/gene:ENSG00000120875/gene:ENSG00000121289/gene:ENSG00000126934/gene:ENSG00000127191/gene:ENSG00000128591/…	33
ko00562	Inositol phosphate metabolism	0.00736126840317101	74/7193	0.00386759284496488	0.0734899494911717	0.0618187118220383	gene:ENSG00000100605/gene:ENSG00000105655/gene:ENSG00000115556/gene:ENSG00000124181/gene:ENSG00000127080/gene:ENSG00000133056/gene:ENSG00000143393/gene:ENSG00000148384/gene:ENSG00000149782/gene:ENSG00000163719/gene:ENSG00000165458/gene:ENSG00000186111/gene:ENSG00000204084	13
ko04330	Notch signaling pathway	0.00566251415628539	50/7193	0.00417191853006652	0.0734899494911717	0.0618187118220383	gene:ENSG00000005339/gene:ENSG00000107404/gene:ENSG00000124232/gene:ENSG00000148400/gene:ENSG00000159692/gene:ENSG00000161021/gene:ENSG00000169733/gene:ENSG00000175029/gene:ENSG00000184916/gene:ENSG00000196498	10
ko04810	Regulation of actin cytoskeleton	0.0158550396375991	220/7193	0.0055108537851643	0.0901418226287589	0.0758260332845915	gene:ENSG00000005884/gene:ENSG00000050820/gene:ENSG00000061676/gene:ENSG00000067560/gene:ENSG00000068078/gene:ENSG00000076928/gene:ENSG00000077782/gene:ENSG00000082781/gene:ENSG00000084112/gene:ENSG00000089159/gene:ENSG00000105647/gene:ENSG00000106683/gene:ENSG00000108262/gene:ENSG00000125503/gene:ENSG00000126934/gene:ENSG00000130402/gene:ENSG00000130669/gene:ENSG00000132470/gene:ENSG00000136238/…	28
ko00051	Fructose and mannose metabolism	0.00453001132502831	37/7193	0.00616062682461637	0.09161048743142	0.0770614534587445	gene:ENSG00000067057/gene:ENSG00000104522/gene:ENSG00000140650/gene:ENSG00000141959/gene:ENSG00000144591/gene:ENSG00000149476/gene:ENSG00000157353/gene:ENSG00000170525	8
ko04210	Apoptosis	0.0113250283125708	143/7193	0.00640073274630009	0.09161048743142	0.0770614534587445	gene:ENSG00000006062/gene:ENSG00000015475/gene:ENSG00000030110/gene:ENSG00000096433/gene:ENSG00000104365/gene:ENSG00000105647/gene:ENSG00000120889/gene:ENSG00000126934/gene:ENSG00000127191/gene:ENSG00000136848/gene:ENSG00000140992/gene:ENSG00000141510/gene:ENSG00000142208/gene:ENSG00000160789/gene:ENSG00000164733/gene:ENSG00000167136/gene:ENSG00000174775/gene:ENSG00000176619/gene:ENSG00000180644/…	20
ko04391	Hippo signaling pathway -fly	0.00679501698754247	71/7193	0.0074312211804191	0.100102920606822	0.0842051687936034	gene:ENSG00000073350/gene:ENSG00000104375/gene:ENSG00000113645/gene:ENSG00000129474/gene:ENSG00000131899/gene:ENSG00000141551/gene:ENSG00000142599/gene:ENSG00000144791/gene:ENSG00000180900/gene:ENSG00000186575/gene:ENSG00000197905/gene:ENSG00000213923	12
ko04011	MAPK signaling pathway - yeast	0.00396375990939977	31/7193	0.00797988906380175	0.101521921978367	0.0853988127880538	gene:ENSG00000067560/gene:ENSG00000140992/gene:ENSG00000156711/gene:ENSG00000185386/gene:ENSG00000186111/gene:ENSG00000188130/gene:ENSG00000197905	7
ko04530	Tight junction	0.0130237825594564	181/7193	0.011482038522107	0.133100045962408	0.111961886514	gene:ENSG00000067560/gene:ENSG00000067606/gene:ENSG00000073350/gene:ENSG00000076984/gene:ENSG00000078814/gene:ENSG00000085733/gene:ENSG00000100345/gene:ENSG00000104880/gene:ENSG00000105289/gene:ENSG00000106404/gene:ENSG00000109062/gene:ENSG00000116584/gene:ENSG00000118046/gene:ENSG00000125755/gene:ENSG00000130402/gene:ENSG00000131899/gene:ENSG00000133026/gene:ENSG00000136238/gene:ENSG00000159216/…	23
ko04624	Toll and Imd signaling pathway	0.00453001132502831	41/7193	0.0116244581626557	0.133100045962408	0.111961886514	gene:ENSG00000034152/gene:ENSG00000076984/gene:ENSG00000104365/gene:ENSG00000137857/gene:ENSG00000156711/gene:ENSG00000177889/gene:ENSG00000185386/gene:ENSG00000188130	8
ko04360	Axon guidance	0.0130237825594564	185/7193	0.0146923226635071	0.160216280473482	0.134771681575027	gene:ENSG00000067560/gene:ENSG00000067606/gene:ENSG00000084112/gene:ENSG00000105647/gene:ENSG00000105723/gene:ENSG00000106683/gene:ENSG00000114554/gene:ENSG00000124181/gene:ENSG00000130669/gene:ENSG00000130827/gene:ENSG00000136238/gene:ENSG00000138623/gene:ENSG00000138835/gene:ENSG00000142627/gene:ENSG00000168758/gene:ENSG00000169398/gene:ENSG00000172830/gene:ENSG00000173210/gene:ENSG00000174775/…	23
ko04066	HIF-1 signaling pathway	0.00849377123442809	107/7193	0.0165744445871352	0.164344387724139	0.138244187329429	gene:ENSG00000005339/gene:ENSG00000074800/gene:ENSG00000079277/gene:ENSG00000099875/gene:ENSG00000105647/gene:ENSG00000106366/gene:ENSG00000112715/gene:ENSG00000117394/gene:ENSG00000124181/gene:ENSG00000124762/gene:ENSG00000126934/gene:ENSG00000142208/gene:ENSG00000170525/gene:ENSG00000175634/gene:ENSG00000269858	15
ko04150	mTOR signaling pathway	0.0118912797281993	168/7193	0.018148992720453	0.164344387724139	0.138244187329429	gene:ENSG00000067560/gene:ENSG00000100726/gene:ENSG00000103197/gene:ENSG00000103257/gene:ENSG00000104365/gene:ENSG00000105647/gene:ENSG00000105723/gene:ENSG00000107404/gene:ENSG00000117676/gene:ENSG00000118046/gene:ENSG00000126934/gene:ENSG00000140992/gene:ENSG00000141564/gene:ENSG00000142208/gene:ENSG00000143882/gene:ENSG00000162337/gene:ENSG00000167965/gene:ENSG00000168003/gene:ENSG00000174775/…	21
ko04390	Hippo signaling pathway	0.0113250283125708	158/7193	0.0183686629543533	0.164344387724139	0.138244187329429	gene:ENSG00000067606/gene:ENSG00000073350/gene:ENSG00000081059/gene:ENSG00000103126/gene:ENSG00000104375/gene:ENSG00000105723/gene:ENSG00000106366/gene:ENSG00000107404/gene:ENSG00000113645/gene:ENSG00000129474/gene:ENSG00000131899/gene:ENSG00000141551/gene:ENSG00000144791/gene:ENSG00000148737/gene:ENSG00000166949/gene:ENSG00000168646/gene:ENSG00000180900/gene:ENSG00000186575/gene:ENSG00000197905/…	20
ko04110	Cell cycle	0.00962627406568516	128/7193	0.0185021067060811	0.164344387724139	0.138244187329429	gene:ENSG00000005339/gene:ENSG00000007968/gene:ENSG00000093009/gene:ENSG00000101224/gene:ENSG00000105325/gene:ENSG00000105723/gene:ENSG00000116809/gene:ENSG00000124762/gene:ENSG00000127564/gene:ENSG00000141510/gene:ENSG00000141552/gene:ENSG00000166508/gene:ENSG00000166949/gene:ENSG00000176248/gene:ENSG00000196510/gene:ENSG00000198176/gene:ENSG00000253729	17
ko04510	Focal adhesion	0.0141562853907135	210/7193	0.018710598446559	0.164344387724139	0.138244187329429	gene:ENSG00000005884/gene:ENSG00000050820/gene:ENSG00000067560/gene:ENSG00000082781/gene:ENSG00000089159/gene:ENSG00000105647/gene:ENSG00000105723/gene:ENSG00000108821/gene:ENSG00000112715/gene:ENSG00000125503/gene:ENSG00000128591/gene:ENSG00000130402/gene:ENSG00000130669/gene:ENSG00000130702/gene:ENSG00000132470/gene:ENSG00000136238/gene:ENSG00000137076/gene:ENSG00000140992/gene:ENSG00000142156/…	25
ko04668	TNF signaling pathway	0.00849377123442809	109/7193	0.0193768492076495	0.164344387724139	0.138244187329429	gene:ENSG00000006062/gene:ENSG00000034152/gene:ENSG00000069399/gene:ENSG00000076984/gene:ENSG00000104365/gene:ENSG00000105647/gene:ENSG00000127191/gene:ENSG00000131323/gene:ENSG00000136848/gene:ENSG00000142208/gene:ENSG00000156711/gene:ENSG00000162302/gene:ENSG00000184557/gene:ENSG00000185386/gene:ENSG00000188130	15
ko04139	Mitophagy - yeast	0.00339750849377123	29/7193	0.0209727506550632	0.164606310996856	0.138464513502297	gene:ENSG00000156711/gene:ENSG00000168924/gene:ENSG00000185386/gene:ENSG00000186111/gene:ENSG00000188130/gene:ENSG00000214253	6
ko04140	Autophagy - animal	0.0101925254813137	141/7193	0.0226502133326898	0.164606310996856	0.138464513502297	gene:ENSG00000103197/gene:ENSG00000105647/gene:ENSG00000110046/gene:ENSG00000110497/gene:ENSG00000110931/gene:ENSG00000118046/gene:ENSG00000126934/gene:ENSG00000140992/gene:ENSG00000141564/gene:ENSG00000142208/gene:ENSG00000163719/gene:ENSG00000164733/gene:ENSG00000167657/gene:ENSG00000167965/gene:ENSG00000168397/gene:ENSG00000174775/gene:ENSG00000175634/gene:ENSG00000177169	18
ko04919	Thyroid hormone signaling pathway	0.00906002265005663	121/7193	0.0227303702313321	0.164606310996856	0.138464513502297	gene:ENSG00000005339/gene:ENSG00000008838/gene:ENSG00000103197/gene:ENSG00000105647/gene:ENSG00000105723/gene:ENSG00000115556/gene:ENSG00000117394/gene:ENSG00000124181/gene:ENSG00000126351/gene:ENSG00000126934/gene:ENSG00000140992/gene:ENSG00000141510/gene:ENSG00000142208/gene:ENSG00000148400/gene:ENSG00000149782/gene:ENSG00000174775	16
ko04722	Neurotrophin signaling pathway	0.00962627406568516	131/7193	0.0227605599289174	0.164606310996856	0.138464513502297	gene:ENSG00000067560/gene:ENSG00000076984/gene:ENSG00000104365/gene:ENSG00000105647/gene:ENSG00000105723/gene:ENSG00000117676/gene:ENSG00000124181/gene:ENSG00000126934/gene:ENSG00000136238/gene:ENSG00000140992/gene:ENSG00000141510/gene:ENSG00000142208/gene:ENSG00000156711/gene:ENSG00000160014/gene:ENSG00000174775/gene:ENSG00000185386/gene:ENSG00000188130	17
ko04520	Adherens junction	0.00622876557191393	73/7193	0.023001755248469	0.164606310996856	0.138464513502297	gene:ENSG00000005339/gene:ENSG00000067560/gene:ENSG00000077782/gene:ENSG00000081059/gene:ENSG00000130202/gene:ENSG00000130402/gene:ENSG00000136238/gene:ENSG00000142949/gene:ENSG00000148737/gene:ENSG00000166949/gene:ENSG00000175866	11
ko04120	Ubiquitin mediated proteolysis	0.0101925254813137	142/7193	0.0241544211553024	0.167617043774674	0.140997099566837	gene:ENSG00000044090/gene:ENSG00000079999/gene:ENSG00000099804/gene:ENSG00000100023/gene:ENSG00000102858/gene:ENSG00000103275/gene:ENSG00000105229/gene:ENSG00000105325/gene:ENSG00000110107/gene:ENSG00000130939/gene:ENSG00000141552/gene:ENSG00000175931/gene:ENSG00000176248/gene:ENSG00000177889/gene:ENSG00000184182/gene:ENSG00000184557/gene:ENSG00000196510/gene:ENSG00000198373	18
ko03420	Nucleotide excision repair	0.00453001132502831	47/7193	0.0255366454385976	0.171996817807025	0.144681303878122	gene:ENSG00000062822/gene:ENSG00000105486/gene:ENSG00000106628/gene:ENSG00000154767/gene:ENSG00000163161/gene:ENSG00000177084/gene:ENSG00000179262/gene:ENSG00000213780	8
ko03040	Spliceosome	0.0101925254813137	144/7193	0.0273889747796022	0.179202149272255	0.150742327358412	gene:ENSG00000063244/gene:ENSG00000076924/gene:ENSG00000085872/gene:ENSG00000086589/gene:ENSG00000099995/gene:ENSG00000104852/gene:ENSG00000104897/gene:ENSG00000106245/gene:ENSG00000110107/gene:ENSG00000130332/gene:ENSG00000130520/gene:ENSG00000136478/gene:ENSG00000140829/gene:ENSG00000168883/gene:ENSG00000174231/gene:ENSG00000174243/gene:ENSG00000175467/gene:ENSG00000179950	18
ko04512	ECM-receptor interaction	0.00679501698754247	85/7193	0.0287575496600377	0.182929968670795	0.153878116601956	gene:ENSG00000005884/gene:ENSG00000082781/gene:ENSG00000108821/gene:ENSG00000130702/gene:ENSG00000132470/gene:ENSG00000142156/gene:ENSG00000142173/gene:ENSG00000142798/gene:ENSG00000161638/gene:ENSG00000173402/gene:ENSG00000188157/gene:ENSG00000196878	12
ko04211	Longevity regulating pathway - mammal	0.00736126840317101	96/7193	0.0318082606440036	0.191686623354653	0.161244091353259	gene:ENSG00000103197/gene:ENSG00000105647/gene:ENSG00000110931/gene:ENSG00000118046/gene:ENSG00000138031/gene:ENSG00000141510/gene:ENSG00000141564/gene:ENSG00000142208/gene:ENSG00000174775/gene:ENSG00000175634/gene:ENSG00000177169/gene:ENSG00000181090/gene:ENSG00000204371	13
ko04912	GnRH signaling pathway	0.00736126840317101	96/7193	0.0318082606440036	0.191686623354653	0.161244091353259	gene:ENSG00000034152/gene:ENSG00000076984/gene:ENSG00000088256/gene:ENSG00000096433/gene:ENSG00000126934/gene:ENSG00000129219/gene:ENSG00000138031/gene:ENSG00000149782/gene:ENSG00000156711/gene:ENSG00000160014/gene:ENSG00000174775/gene:ENSG00000185386/gene:ENSG00000188130	13
ko03030	DNA replication	0.00396375990939977	41/7193	0.0351151487469336	0.206188950334559	0.173443244822911	gene:ENSG00000014138/gene:ENSG00000062822/gene:ENSG00000105486/gene:ENSG00000106628/gene:ENSG00000166508/gene:ENSG00000172922/gene:ENSG00000177084	7
ko04620	Toll-like receptor signaling pathway	0.00792751981879955	110/7193	0.0421477173029691	0.228705282810304	0.192383666992809	gene:ENSG00000034152/gene:ENSG00000076984/gene:ENSG00000078902/gene:ENSG00000104365/gene:ENSG00000105647/gene:ENSG00000126456/gene:ENSG00000126934/gene:ENSG00000131323/gene:ENSG00000136238/gene:ENSG00000142208/gene:ENSG00000156711/gene:ENSG00000185386/gene:ENSG00000185507/gene:ENSG00000188130	14
ko04012	ErbB signaling pathway	0.00679501698754247	90/7193	0.0423550677499507	0.228705282810304	0.192383666992809	gene:ENSG00000076984/gene:ENSG00000105647/gene:ENSG00000105723/gene:ENSG00000124181/gene:ENSG00000124762/gene:ENSG00000126934/gene:ENSG00000130669/gene:ENSG00000142208/gene:ENSG00000143322/gene:ENSG00000169398/gene:ENSG00000174775/gene:ENSG00000175634	12
ko00020	Citrate cycle (TCA cycle)	0.00339750849377123	34/7193	0.0429446600910177	0.228705282810304	0.192383666992809	gene:ENSG00000067829/gene:ENSG00000073578/gene:ENSG00000100412/gene:ENSG00000105953/gene:ENSG00000117118/gene:ENSG00000131473	6
ko04341	Hedgehog signaling pathway - fly	0.00339750849377123	34/7193	0.0429446600910177	0.228705282810304	0.192383666992809	gene:ENSG00000105723/gene:ENSG00000107882/gene:ENSG00000133275/gene:ENSG00000141551/gene:ENSG00000198055/gene:ENSG00000213923	6
ko04622	RIG-I-like receptor signaling pathway	0.00566251415628539	71/7193	0.0442470235282041	0.229992739401238	0.193466657368083	gene:ENSG00000088888/gene:ENSG00000104365/gene:ENSG00000126456/gene:ENSG00000127191/gene:ENSG00000131323/gene:ENSG00000149476/gene:ENSG00000156711/gene:ENSG00000185386/gene:ENSG00000185507/gene:ENSG00000188130	10
ko03018	RNA degradation	0.00622876557191393	81/7193	0.045195079795003	0.229992739401238	0.193466657368083	gene:ENSG00000038358/gene:ENSG00000067057/gene:ENSG00000074800/gene:ENSG00000088038/gene:ENSG00000090621/gene:ENSG00000105723/gene:ENSG00000110063/gene:ENSG00000130332/gene:ENSG00000130520/gene:ENSG00000141959/gene:ENSG00000223496	11
ko04068	FoxO signaling pathway	0.00962627406568516	143/7193	0.0474697651158733	0.236316874163804	0.198786430576769	gene:ENSG00000005339/gene:ENSG00000104365/gene:ENSG00000105647/gene:ENSG00000118046/gene:ENSG00000124762/gene:ENSG00000126457/gene:ENSG00000126934/gene:ENSG00000127528/gene:ENSG00000140992/gene:ENSG00000141551/gene:ENSG00000142208/gene:ENSG00000156711/gene:ENSG00000166949/gene:ENSG00000174775/gene:ENSG00000185386/gene:ENSG00000188130/gene:ENSG00000213923	17
ko01210	2-Oxocarboxylic acid metabolism	0.00226500566251416	19/7193	0.0533621892476259	0.259998751866092	0.218707292996989	gene:ENSG00000067829/gene:ENSG00000100412/gene:ENSG00000166123/gene:ENSG00000167701	4
ko04914	Progesterone-mediated oocyte maturation	0.00736126840317101	105/7193	0.0589033105753869	0.279289169681586	0.234934121129534	gene:ENSG00000101224/gene:ENSG00000105325/gene:ENSG00000105647/gene:ENSG00000117676/gene:ENSG00000127564/gene:ENSG00000138031/gene:ENSG00000141552/gene:ENSG00000142208/gene:ENSG00000156711/gene:ENSG00000176248/gene:ENSG00000185386/gene:ENSG00000188130/gene:ENSG00000196510	13
ko00680	Methane metabolism	0.0028312570781427	28/7193	0.059760564691693	0.279289169681586	0.234934121129534	gene:ENSG00000067057/gene:ENSG00000074800/gene:ENSG00000135069/gene:ENSG00000141959/gene:ENSG00000149476	5
ko04371	Apelin signaling pathway	0.00906002265005663	142/7193	0.0787521983937755	0.356041941328175	0.299497473054728	gene:ENSG00000063176/gene:ENSG00000068024/gene:ENSG00000096433/gene:ENSG00000106366/gene:ENSG00000111664/gene:ENSG00000116604/gene:ENSG00000126934/gene:ENSG00000127528/gene:ENSG00000138031/gene:ENSG00000142208/gene:ENSG00000149782/gene:ENSG00000160014/gene:ENSG00000166949/gene:ENSG00000174775/gene:ENSG00000175634/gene:ENSG00000176170	16
ko04340	Hedgehog signaling pathway	0.00396375990939977	49/7193	0.079507115051121	0.356041941328175	0.299497473054728	gene:ENSG00000105723/gene:ENSG00000107882/gene:ENSG00000133275/gene:ENSG00000141480/gene:ENSG00000141551/gene:ENSG00000173020/gene:ENSG00000213923	7
ko01200	Carbon metabolism	0.00792751981879955	121/7193	0.0808479517426423	0.356041941328175	0.299497473054728	gene:ENSG00000067057/gene:ENSG00000067829/gene:ENSG00000073578/gene:ENSG00000074800/gene:ENSG00000100412/gene:ENSG00000105220/gene:ENSG00000105953/gene:ENSG00000117118/gene:ENSG00000135069/gene:ENSG00000141959/gene:ENSG00000149476/gene:ENSG00000163931/gene:ENSG00000166123/gene:ENSG00000167701	14
ko01230	Biosynthesis of amino acids	0.00566251415628539	80/7193	0.0858368017588735	0.370879766090227	0.311978842539699	gene:ENSG00000067057/gene:ENSG00000067829/gene:ENSG00000074800/gene:ENSG00000100412/gene:ENSG00000135069/gene:ENSG00000141959/gene:ENSG00000163931/gene:ENSG00000166123/gene:ENSG00000167701/gene:ENSG00000183010	10
ko04666	Fc gamma R-mediated phagocytosis	0.00906002265005663	145/7193	0.0909535856372455	0.381226658923121	0.320682503254108	gene:ENSG00000063176/gene:ENSG00000105647/gene:ENSG00000106683/gene:ENSG00000124181/gene:ENSG00000129219/gene:ENSG00000136238/gene:ENSG00000136717/gene:ENSG00000142208/gene:ENSG00000145555/gene:ENSG00000151693/gene:ENSG00000165458/gene:ENSG00000175634/gene:ENSG00000176170/gene:ENSG00000182541/gene:ENSG00000186111/gene:ENSG00000250151	16
ko04917	Prolactin signaling pathway	0.00566251415628539	81/7193	0.0915609879509679	0.381226658923121	0.320682503254108	gene:ENSG00000105647/gene:ENSG00000105723/gene:ENSG00000125347/gene:ENSG00000126934/gene:ENSG00000142208/gene:ENSG00000156711/gene:ENSG00000174775/gene:ENSG00000184557/gene:ENSG00000185386/gene:ENSG00000188130	10
ko04141	Protein processing in endoplasmic reticulum	0.0101925254813137	168/7193	0.0948830526077022	0.382766492115504	0.321977789276659	gene:ENSG00000030110/gene:ENSG00000058262/gene:ENSG00000067167/gene:ENSG00000076984/gene:ENSG00000089597/gene:ENSG00000099958/gene:ENSG00000107262/gene:ENSG00000125844/gene:ENSG00000127191/gene:ENSG00000130175/gene:ENSG00000130939/gene:ENSG00000149428/gene:ENSG00000155660/gene:ENSG00000159461/gene:ENSG00000167671/gene:ENSG00000179262/gene:ENSG00000182446/gene:ENSG00000185624	18
ko04550	Signaling pathways regulating pluripotency of stem cells	0.00906002265005663	146/7193	0.0952737556794048	0.382766492115504	0.321977789276659	gene:ENSG00000068078/gene:ENSG00000071564/gene:ENSG00000077782/gene:ENSG00000103126/gene:ENSG00000105647/gene:ENSG00000105723/gene:ENSG00000107404/gene:ENSG00000126934/gene:ENSG00000142208/gene:ENSG00000156711/gene:ENSG00000166949/gene:ENSG00000168646/gene:ENSG00000174775/gene:ENSG00000185386/gene:ENSG00000185619/gene:ENSG00000188130	16
ko04310	Wnt signaling pathway	0.00962627406568516	158/7193	0.0994798089608713	0.39277372848344	0.330395735750262	gene:ENSG00000005339/gene:ENSG00000067560/gene:ENSG00000081059/gene:ENSG00000103126/gene:ENSG00000105723/gene:ENSG00000107404/gene:ENSG00000136238/gene:ENSG00000141510/gene:ENSG00000141551/gene:ENSG00000148737/gene:ENSG00000149782/gene:ENSG00000159692/gene:ENSG00000162337/gene:ENSG00000168646/gene:ENSG00000175029/gene:ENSG00000175792/gene:ENSG00000213923	17
ko04750	Inflammatory mediator regulation of TRP channels	0.00679501698754247	105/7193	0.107939873250927	0.418953067363766	0.352417427384827	gene:ENSG00000034152/gene:ENSG00000096433/gene:ENSG00000105647/gene:ENSG00000110881/gene:ENSG00000124181/gene:ENSG00000138031/gene:ENSG00000149782/gene:ENSG00000156711/gene:ENSG00000160014/gene:ENSG00000185386/gene:ENSG00000188130/gene:ENSG00000196689	12
ko04540	Gap junction	0.00622876557191393	97/7193	0.125069576015697	0.477348881793245	0.401539165103028	gene:ENSG00000088256/gene:ENSG00000096433/gene:ENSG00000101162/gene:ENSG00000126934/gene:ENSG00000138031/gene:ENSG00000141551/gene:ENSG00000149782/gene:ENSG00000174775/gene:ENSG00000176014/gene:ENSG00000213923/gene:ENSG00000258947	11
ko04611	Platelet activation	0.00792751981879955	131/7193	0.13128514865475	0.486523337738852	0.409256588399034	gene:ENSG00000067560/gene:ENSG00000067606/gene:ENSG00000076928/gene:ENSG00000096433/gene:ENSG00000105647/gene:ENSG00000108821/gene:ENSG00000137076/gene:ENSG00000138031/gene:ENSG00000142208/gene:ENSG00000149781/gene:ENSG00000149782/gene:ENSG00000156711/gene:ENSG00000185386/gene:ENSG00000188130	14
ko04972	Pancreatic secretion	0.00622876557191393	98/7193	0.131722475719689	0.486523337738852	0.409256588399034	gene:ENSG00000058668/gene:ENSG00000067560/gene:ENSG00000096433/gene:ENSG00000136238/gene:ENSG00000138031/gene:ENSG00000149782/gene:ENSG00000162341/gene:ENSG00000164889/gene:ENSG00000167461/gene:ENSG00000215704/gene:ENSG00000287725	11
ko00534	Glycosaminoglycan biosynthesis - heparan sulfate / heparin	0.00226500566251416	26/7193	0.135513614467874	0.492581233541954	0.414352405139865	gene:ENSG00000015532/gene:ENSG00000027847/gene:ENSG00000070614/gene:ENSG00000136720	4
ko03440	Homologous recombination	0.00339750849377123	46/7193	0.139403340440336	0.498802577513077	0.419585712180616	gene:ENSG00000062822/gene:ENSG00000100038/gene:ENSG00000106628/gene:ENSG00000126215/gene:ENSG00000172732/gene:ENSG00000177302	6
ko04142	Lysosome	0.00792751981879955	133/7193	0.143129157837511	0.504255032996768	0.424172241040719	gene:ENSG00000065000/gene:ENSG00000072958/gene:ENSG00000100280/gene:ENSG00000103365/gene:ENSG00000107331/gene:ENSG00000125447/gene:ENSG00000129354/gene:ENSG00000141012/gene:ENSG00000159720/gene:ENSG00000164733/gene:ENSG00000169919/gene:ENSG00000181523/gene:ENSG00000197081/gene:ENSG00000221838	14
ko03460	Fanconi anemia pathway	0.00396375990939977	57/7193	0.146177389017825	0.507191243713363	0.426642140195566	gene:ENSG00000100038/gene:ENSG00000100726/gene:ENSG00000172732/gene:ENSG00000177302/gene:ENSG00000185504/gene:ENSG00000187741/gene:ENSG00000198690	7
ko04920	Adipocytokine signaling pathway	0.00453001132502831	70/7193	0.168416625523938	0.575632943954953	0.484214335756177	gene:ENSG00000104365/gene:ENSG00000110090/gene:ENSG00000110931/gene:ENSG00000117394/gene:ENSG00000118046/gene:ENSG00000127191/gene:ENSG00000142208/gene:ENSG00000184557	8
ko04621	NOD-like receptor signaling pathway	0.00962627406568516	172/7193	0.171656165399151	0.578077380535376	0.486270561424839	gene:ENSG00000067560/gene:ENSG00000088888/gene:ENSG00000092098/gene:ENSG00000096433/gene:ENSG00000103490/gene:ENSG00000104365/gene:ENSG00000116688/gene:ENSG00000126456/gene:ENSG00000127191/gene:ENSG00000131323/gene:ENSG00000149782/gene:ENSG00000156711/gene:ENSG00000164733/gene:ENSG00000185386/gene:ENSG00000185507/gene:ENSG00000187796/gene:ENSG00000188130	17
ko04113	Meiosis - yeast	0.00396375990939977	60/7193	0.176408325639963	0.582324661400257	0.489843314347262	gene:ENSG00000002822/gene:ENSG00000078304/gene:ENSG00000093009/gene:ENSG00000141552/gene:ENSG00000166508/gene:ENSG00000176248/gene:ENSG00000196510	7
ko04013	MAPK signaling pathway - fly	0.00509626274065685	82/7193	0.178003171607065	0.582324661400257	0.489843314347262	gene:ENSG00000034152/gene:ENSG00000076984/gene:ENSG00000079432/gene:ENSG00000090372/gene:ENSG00000136238/gene:ENSG00000137857/gene:ENSG00000156711/gene:ENSG00000185386/gene:ENSG00000188130	9
ko03015	mRNA surveillance pathway	0.00566251415628539	94/7193	0.185514647241978	0.594899989423608	0.500421503399312	gene:ENSG00000005007/gene:ENSG00000071626/gene:ENSG00000071894/gene:ENSG00000078304/gene:ENSG00000090621/gene:ENSG00000125755/gene:ENSG00000153944/gene:ENSG00000160917/gene:ENSG00000162231/gene:ENSG00000198952	10
ko04925	Aldosterone synthesis and secretion	0.00509626274065685	83/7193	0.187042791434497	0.594899989423608	0.500421503399312	gene:ENSG00000073060/gene:ENSG00000088256/gene:ENSG00000096433/gene:ENSG00000130164/gene:ENSG00000138031/gene:ENSG00000149782/gene:ENSG00000160014/gene:ENSG00000164535/gene:ENSG00000196557	9
ko00770	Pantothenate and CoA biosynthesis	0.00169875424688562	20/7193	0.196210571679757	0.608380995473351	0.511761536068137	gene:ENSG00000068120/gene:ENSG00000134684/gene:ENSG00000157881	3
ko04710	Circadian rhythm	0.00226500566251416	30/7193	0.196594732161694	0.608380995473351	0.511761536068137	gene:ENSG00000126368/gene:ENSG00000132326/gene:ENSG00000141551/gene:ENSG00000213923	4
ko04670	Leukocyte transendothelial migration	0.00679501698754247	120/7193	0.212151190191949	0.625216059669579	0.525922955272502	gene:ENSG00000050820/gene:ENSG00000067560/gene:ENSG00000089159/gene:ENSG00000105647/gene:ENSG00000106404/gene:ENSG00000124181/gene:ENSG00000130402/gene:ENSG00000136238/gene:ENSG00000156711/gene:ENSG00000169398/gene:ENSG00000185386/gene:ENSG00000188130	12
ko00030	Pentose phosphate pathway	0.00226500566251416	31/7193	0.213020872710776	0.625216059669579	0.525922955272502	gene:ENSG00000067057/gene:ENSG00000105220/gene:ENSG00000141959/gene:ENSG00000163931	4
ko04745	Phototransduction - fly	0.00226500566251416	31/7193	0.213020872710776	0.625216059669579	0.525922955272502	gene:ENSG00000149782/gene:ENSG00000160014/gene:ENSG00000164535/gene:ENSG00000173020	4
ko00100	Steroid biosynthesis	0.00169875424688562	21/7193	0.216738175452296	0.625216059669579	0.525922955272502	gene:ENSG00000079459/gene:ENSG00000160285/gene:ENSG00000172893	3
ko00532	Glycosaminoglycan biosynthesis - chondroitin sulfate / dermatan sulfate	0.00169875424688562	21/7193	0.216738175452296	0.625216059669579	0.525922955272502	gene:ENSG00000015532/gene:ENSG00000027847/gene:ENSG00000136213	3
ko04623	Cytosolic DNA-sensing pathway	0.00396375990939977	64/7193	0.220406220949194	0.625216059669579	0.525922955272502	gene:ENSG00000058600/gene:ENSG00000088888/gene:ENSG00000103490/gene:ENSG00000104365/gene:ENSG00000126456/gene:ENSG00000168495/gene:ENSG00000185507	7
ko00520	Amino sugar and nucleotide sugar metabolism	0.00339750849377123	53/7193	0.221146291848192	0.625216059669579	0.525922955272502	gene:ENSG00000104522/gene:ENSG00000105220/gene:ENSG00000140650/gene:ENSG00000144591/gene:ENSG00000157353/gene:ENSG00000162066	6
ko00760	Nicotinate and nicotinamide metabolism	0.00226500566251416	32/7193	0.229810371257803	0.641787500219963	0.539862617974044	gene:ENSG00000008130/gene:ENSG00000147813/gene:ENSG00000172890/gene:ENSG00000173614	4
ko00511	Other glycan degradation	0.00169875424688562	22/7193	0.237683507857099	0.647970515467567	0.545063683431692	gene:ENSG00000140400/gene:ENSG00000167280/gene:ENSG00000169660	3
ko00531	Glycosaminoglycan degradation	0.00169875424688562	22/7193	0.237683507857099	0.647970515467567	0.545063683431692	gene:ENSG00000141012/gene:ENSG00000169919/gene:ENSG00000181523	3
ko00564	Glycerophospholipid metabolism	0.00566251415628539	101/7193	0.24915599835892	0.671255572049325	0.564650745506901	gene:ENSG00000032444/gene:ENSG00000077044/gene:ENSG00000087157/gene:ENSG00000105223/gene:ENSG00000125505/gene:ENSG00000129219/gene:ENSG00000149091/gene:ENSG00000153395/gene:ENSG00000160216/gene:ENSG00000174915	10
ko04664	Fc epsilon RI signaling pathway	0.00679501698754247	125/7193	0.254159070401231	0.676772408393976	0.56929143064168	gene:ENSG00000034152/gene:ENSG00000076984/gene:ENSG00000105647/gene:ENSG00000124181/gene:ENSG00000126934/gene:ENSG00000136238/gene:ENSG00000140992/gene:ENSG00000142208/gene:ENSG00000156711/gene:ENSG00000174775/gene:ENSG00000185386/gene:ENSG00000188130	12
ko04136	Autophagy - other eukaryotes	0.00226500566251416	34/7193	0.264282380178551	0.695639828286072	0.58516243887084	gene:ENSG00000110046/gene:ENSG00000141564/gene:ENSG00000167965/gene:ENSG00000168397	4
ko04137	Mitophagy - animal	0.00396375990939977	69/7193	0.280079515130367	0.720288829777843	0.605896832219468	gene:ENSG00000104946/gene:ENSG00000110497/gene:ENSG00000116688/gene:ENSG00000141510/gene:ENSG00000174775/gene:ENSG00000177169/gene:ENSG00000214253	7
ko03430	Mismatch repair	0.00169875424688562	24/7193	0.280458079520807	0.720288829777843	0.605896832219468	gene:ENSG00000062822/gene:ENSG00000105486/gene:ENSG00000106628	3
ko04151	PI3K-Akt signaling pathway	0.0198187995469989	410/7193	0.283082946200899	0.720288829777843	0.605896832219468	gene:ENSG00000005884/gene:ENSG00000068078/gene:ENSG00000077782/gene:ENSG00000078304/gene:ENSG00000082781/gene:ENSG00000103197/gene:ENSG00000104365/gene:ENSG00000104812/gene:ENSG00000105401/gene:ENSG00000105647/gene:ENSG00000105723/gene:ENSG00000108821/gene:ENSG00000111664/gene:ENSG00000112715/gene:ENSG00000118046/gene:ENSG00000123143/gene:ENSG00000124762/gene:ENSG00000126934/gene:ENSG00000130702/…	35
ko04720	Long-term potentiation	0.00396375990939977	70/7193	0.292486502864415	0.723933131301788	0.608962367401642	gene:ENSG00000005339/gene:ENSG00000096433/gene:ENSG00000117676/gene:ENSG00000126934/gene:ENSG00000149782/gene:ENSG00000160014/gene:ENSG00000174775	7
ko00720	Carbon fixation pathways in prokaryotes	0.00113250283125708	14/7193	0.293999044589809	0.723933131301788	0.608962367401642	gene:ENSG00000100412/gene:ENSG00000131473	2
ko03450	Non-homologous end-joining	0.00113250283125708	14/7193	0.293999044589809	0.723933131301788	0.608962367401642	gene:ENSG00000122678/gene:ENSG00000253729	2
ko03020	RNA polymerase	0.00226500566251416	36/7193	0.299624955431321	0.728256159975163	0.612598838315123	gene:ENSG00000058600/gene:ENSG00000068654/gene:ENSG00000168495/gene:ENSG00000181222	4
ko01040	Biosynthesis of unsaturated fatty acids	0.00169875424688562	25/7193	0.302115000863059	0.728256159975163	0.612598838315123	gene:ENSG00000060971/gene:ENSG00000097021/gene:ENSG00000099797	3
ko04916	Melanogenesis	0.00566251415628539	107/7193	0.308847470345435	0.730505040729755	0.614490565173731	gene:ENSG00000005339/gene:ENSG00000081059/gene:ENSG00000105723/gene:ENSG00000107404/gene:ENSG00000126934/gene:ENSG00000138031/gene:ENSG00000148737/gene:ENSG00000149782/gene:ENSG00000160014/gene:ENSG00000174775	10
ko00983	Drug metabolism - other enzymes	0.0028312570781427	48/7193	0.309427899348411	0.730505040729755	0.614490565173731	gene:ENSG00000125877/gene:ENSG00000134684/gene:ENSG00000143179/gene:ENSG00000169919/gene:ENSG00000178035	5
ko04130	SNARE interactions in vesicular transport	0.00226500566251416	37/7193	0.317507247376087	0.741930200501264	0.624101248870289	gene:ENSG00000053501/gene:ENSG00000104915/gene:ENSG00000106089/gene:ENSG00000106636	4
ko00710	Carbon fixation in photosynthetic organisms	0.00169875424688562	26/7193	0.323845616479823	0.74322789930164	0.625192854848082	gene:ENSG00000163931/gene:ENSG00000166123/gene:ENSG00000167701	3
ko04062	Chemokine signaling pathway	0.00962627406568516	194/7193	0.32455366781731	0.74322789930164	0.625192854848082	gene:ENSG00000050820/gene:ENSG00000067560/gene:ENSG00000067606/gene:ENSG00000089159/gene:ENSG00000104365/gene:ENSG00000105647/gene:ENSG00000105723/gene:ENSG00000111664/gene:ENSG00000136238/gene:ENSG00000138031/gene:ENSG00000141480/gene:ENSG00000142208/gene:ENSG00000149782/gene:ENSG00000169398/gene:ENSG00000173020/gene:ENSG00000174775/gene:ENSG00000198055	17
ko03410	Base excision repair	0.00226500566251416	38/7193	0.335471709784117	0.756524376723333	0.636377664630521	gene:ENSG00000062822/gene:ENSG00000105486/gene:ENSG00000106628/gene:ENSG00000177084	4
ko04660	T cell receptor signaling pathway	0.00849377123442809	171/7193	0.337621882545126	0.756524376723333	0.636377664630521	gene:ENSG00000006062/gene:ENSG00000067560/gene:ENSG00000076984/gene:ENSG00000104365/gene:ENSG00000105647/gene:ENSG00000105723/gene:ENSG00000124181/gene:ENSG00000126934/gene:ENSG00000130669/gene:ENSG00000140992/gene:ENSG00000142208/gene:ENSG00000156711/gene:ENSG00000174775/gene:ENSG00000185386/gene:ENSG00000188130	15
ko04921	Oxytocin signaling pathway	0.00792751981879955	159/7193	0.340270789530582	0.756524376723333	0.636377664630521	gene:ENSG00000067191/gene:ENSG00000067560/gene:ENSG00000096433/gene:ENSG00000103319/gene:ENSG00000110931/gene:ENSG00000124762/gene:ENSG00000125503/gene:ENSG00000126934/gene:ENSG00000138031/gene:ENSG00000149782/gene:ENSG00000160014/gene:ENSG00000167658/gene:ENSG00000174775/gene:ENSG00000182324	14
ko00450	Selenocompound metabolism	0.00113250283125708	16/7193	0.352333772879053	0.775811865281761	0.652602028713226	gene:ENSG00000132330/gene:ENSG00000166986	2
ko04966	Collecting duct acid secretion	0.00169875424688562	28/7193	0.367242758347241	0.78882528208884	0.663548731888107	gene:ENSG00000113504/gene:ENSG00000143882/gene:ENSG00000159720	3
ko04111	Cell cycle - yeast	0.00396375990939977	76/7193	0.368926588219005	0.78882528208884	0.663548731888107	gene:ENSG00000002822/gene:ENSG00000093009/gene:ENSG00000105325/gene:ENSG00000141552/gene:ENSG00000166508/gene:ENSG00000176248/gene:ENSG00000196510	7
ko04721	Synaptic vesicle cycle	0.00339750849377123	64/7193	0.370900264866044	0.78882528208884	0.663548731888107	gene:ENSG00000105402/gene:ENSG00000106089/gene:ENSG00000130477/gene:ENSG00000143882/gene:ENSG00000159720/gene:ENSG00000183020	6
ko00510	N-Glycan biosynthesis	0.0028312570781427	52/7193	0.37202240377989	0.78882528208884	0.663548731888107	gene:ENSG00000089597/gene:ENSG00000117411/gene:ENSG00000131446/gene:ENSG00000167130/gene:ENSG00000182858	5
ko04911	Insulin secretion	0.00453001132502831	90/7193	0.390476016429355	0.817532564534464	0.687696894092425	gene:ENSG00000088256/gene:ENSG00000096433/gene:ENSG00000104783/gene:ENSG00000106089/gene:ENSG00000117394/gene:ENSG00000130529/gene:ENSG00000138031/gene:ENSG00000149782	8
ko00240	Pyrimidine metabolism	0.00566251415628539	115/7193	0.39270123187245	0.817532564534464	0.687696894092425	gene:ENSG00000014138/gene:ENSG00000058600/gene:ENSG00000062822/gene:ENSG00000068654/gene:ENSG00000106628/gene:ENSG00000134684/gene:ENSG00000143179/gene:ENSG00000168495/gene:ENSG00000177084/gene:ENSG00000181222	10
ko04015	Rap1 signaling pathway	0.0130237825594564	280/7193	0.404399096633405	0.834300839000447	0.701802130715154	gene:ENSG00000034152/gene:ENSG00000050820/gene:ENSG00000067560/gene:ENSG00000067606/gene:ENSG00000068078/gene:ENSG00000077782/gene:ENSG00000105647/gene:ENSG00000105738/gene:ENSG00000112715/gene:ENSG00000124181/gene:ENSG00000126934/gene:ENSG00000136238/gene:ENSG00000137076/gene:ENSG00000138031/gene:ENSG00000142208/gene:ENSG00000142627/gene:ENSG00000149782/gene:ENSG00000156711/gene:ENSG00000160014/…	23
ko04115	p53 signaling pathway	0.00339750849377123	67/7193	0.413268375780747	0.837700578222451	0.704661943528883	gene:ENSG00000015475/gene:ENSG00000075218/gene:ENSG00000103197/gene:ENSG00000106366/gene:ENSG00000124762/gene:ENSG00000141510	6
ko04725	Cholinergic synapse	0.00566251415628539	117/7193	0.413988819837563	0.837700578222451	0.704661943528883	gene:ENSG00000075043/gene:ENSG00000088256/gene:ENSG00000096433/gene:ENSG00000105647/gene:ENSG00000111664/gene:ENSG00000138031/gene:ENSG00000142208/gene:ENSG00000149782/gene:ENSG00000174775/gene:ENSG00000182324	10
ko04922	Glucagon signaling pathway	0.00509626274065685	105/7193	0.42002994263881	0.837700578222451	0.704661943528883	gene:ENSG00000005339/gene:ENSG00000096433/gene:ENSG00000104812/gene:ENSG00000110090/gene:ENSG00000117394/gene:ENSG00000126457/gene:ENSG00000142208/gene:ENSG00000149782/gene:ENSG00000160014	9
ko04212	Longevity regulating pathway - worm	0.00396375990939977	80/7193	0.42067932967503	0.837700578222451	0.704661943528883	gene:ENSG00000125656/gene:ENSG00000142208/gene:ENSG00000156711/gene:ENSG00000175634/gene:ENSG00000185122/gene:ENSG00000185386/gene:ENSG00000188130	7
ko04216	Ferroptosis	0.00226500566251416	43/7193	0.425139258586228	0.838013971166877	0.704925565265633	gene:ENSG00000100983/gene:ENSG00000101460/gene:ENSG00000141510/gene:ENSG00000168003	4
ko00604	Glycosphingolipid biosynthesis - ganglio series	0.00113250283125708	19/7193	0.436283129060882	0.838013971166877	0.704925565265633	gene:ENSG00000135454/gene:ENSG00000136840	2
ko04016	MAPK signaling pathway - plant	0.00113250283125708	19/7193	0.436283129060882	0.838013971166877	0.704925565265633	gene:ENSG00000160014/gene:ENSG00000186501	2
ko03013	RNA transport	0.00792751981879955	170/7193	0.437588621029269	0.838013971166877	0.704925565265633	gene:ENSG00000005007/gene:ENSG00000013810/gene:ENSG00000082516/gene:ENSG00000090621/gene:ENSG00000101210/gene:ENSG00000103275/gene:ENSG00000106263/gene:ENSG00000108424/gene:ENSG00000108559/gene:ENSG00000124571/gene:ENSG00000125450/gene:ENSG00000132182/gene:ENSG00000162231/gene:ENSG00000243056	14
ko04213	Longevity regulating pathway - multiple species	0.00339750849377123	69/7193	0.441370355672988	0.838013971166877	0.704925565265633	gene:ENSG00000105647/gene:ENSG00000138031/gene:ENSG00000141564/gene:ENSG00000142208/gene:ENSG00000174775/gene:ENSG00000175634	6
ko00513	Various types of N-glycan biosynthesis	0.00226500566251416	44/7193	0.442793408345817	0.838013971166877	0.704925565265633	gene:ENSG00000117411/gene:ENSG00000131446/gene:ENSG00000169660/gene:ENSG00000182858	4
ko04072	Phospholipase D signaling pathway	0.00962627406568516	211/7193	0.460159686683644	0.848415191493005	0.713674925503194	gene:ENSG00000063176/gene:ENSG00000067560/gene:ENSG00000077044/gene:ENSG00000103197/gene:ENSG00000105647/gene:ENSG00000124181/gene:ENSG00000126934/gene:ENSG00000129219/gene:ENSG00000138031/gene:ENSG00000142208/gene:ENSG00000149091/gene:ENSG00000149782/gene:ENSG00000160216/gene:ENSG00000160271/gene:ENSG00000174775/gene:ENSG00000176170/gene:ENSG00000186111	17
ko00071	Fatty acid degradation	0.00226500566251416	45/7193	0.460281743086801	0.848415191493005	0.713674925503194	gene:ENSG00000060971/gene:ENSG00000105607/gene:ENSG00000110090/gene:ENSG00000167969	4
ko02010	ABC transporters	0.00226500566251416	45/7193	0.460281743086801	0.848415191493005	0.713674925503194	gene:ENSG00000064687/gene:ENSG00000107331/gene:ENSG00000119688/gene:ENSG00000197150	4
ko04380	Osteoclast differentiation	0.00622876557191393	135/7193	0.468921715633085	0.848415191493005	0.713674925503194	gene:ENSG00000006062/gene:ENSG00000076984/gene:ENSG00000104365/gene:ENSG00000105647/gene:ENSG00000127191/gene:ENSG00000136238/gene:ENSG00000142208/gene:ENSG00000156711/gene:ENSG00000184557/gene:ENSG00000185386/gene:ENSG00000188130	11
ko04728	Dopaminergic synapse	0.00622876557191393	135/7193	0.468921715633085	0.848415191493005	0.713674925503194	gene:ENSG00000069696/gene:ENSG00000078304/gene:ENSG00000096433/gene:ENSG00000105723/gene:ENSG00000111664/gene:ENSG00000142208/gene:ENSG00000149782/gene:ENSG00000156711/gene:ENSG00000160014/gene:ENSG00000185386/gene:ENSG00000188130	11
ko04261	Adrenergic signaling in cardiomyocytes	0.00679501698754247	148/7193	0.470518468644592	0.848415191493005	0.713674925503194	gene:ENSG00000058668/gene:ENSG00000067191/gene:ENSG00000078304/gene:ENSG00000078814/gene:ENSG00000138031/gene:ENSG00000142208/gene:ENSG00000149782/gene:ENSG00000156711/gene:ENSG00000160014/gene:ENSG00000167460/gene:ENSG00000185386/gene:ENSG00000188130	12
ko04657	IL-17 signaling pathway	0.00453001132502831	98/7193	0.486050836979052	0.85815332646505	0.721866507667682	gene:ENSG00000066044/gene:ENSG00000104365/gene:ENSG00000105723/gene:ENSG00000127191/gene:ENSG00000131323/gene:ENSG00000156711/gene:ENSG00000185386/gene:ENSG00000188130	8
ko00052	Galactose metabolism	0.00169875424688562	34/7193	0.492771585733464	0.85815332646505	0.721866507667682	gene:ENSG00000067057/gene:ENSG00000117411/gene:ENSG00000141959	3
ko00270	Cysteine and methionine metabolism	0.00226500566251416	47/7193	0.494656065909985	0.85815332646505	0.721866507667682	gene:ENSG00000037757/gene:ENSG00000088305/gene:ENSG00000100983/gene:ENSG00000130816	4
ko00565	Ether lipid metabolism	0.00226500566251416	47/7193	0.494656065909985	0.85815332646505	0.721866507667682	gene:ENSG00000105223/gene:ENSG00000128242/gene:ENSG00000129219/gene:ENSG00000153395	4
ko04962	Vasopressin-regulated water reabsorption	0.00226500566251416	47/7193	0.494656065909985	0.85815332646505	0.721866507667682	gene:ENSG00000108774/gene:ENSG00000135720/gene:ENSG00000138031/gene:ENSG00000197102	4
ko00600	Sphingolipid metabolism	0.00226500566251416	49/7193	0.528073887134248	0.909240001155961	0.7648398998462	gene:ENSG00000063176/gene:ENSG00000128242/gene:ENSG00000136699/gene:ENSG00000176170	4
ko00220	Arginine biosynthesis	0.00113250283125708	23/7193	0.538284643549893	0.913090247206856	0.768078672667684	gene:ENSG00000166123/gene:ENSG00000167701	2
ko03060	Protein export	0.00113250283125708	23/7193	0.538284643549893	0.913090247206856	0.768078672667684	gene:ENSG00000058262/gene:ENSG00000100883	2
ko04138	Autophagy - yeast	0.00339750849377123	77/7193	0.549951032190265	0.91450874728235	0.769271894978948	gene:ENSG00000105402/gene:ENSG00000106636/gene:ENSG00000110046/gene:ENSG00000141564/gene:ENSG00000167965/gene:ENSG00000168397	6
ko02024	Quorum sensing	0.000566251415628539	10/7193	0.551565359743449	0.91450874728235	0.769271894978948	gene:ENSG00000100883	1
ko04730	Long-term depression	0.0028312570781427	64/7193	0.554358874297698	0.91450874728235	0.769271894978948	gene:ENSG00000088256/gene:ENSG00000096433/gene:ENSG00000126934/gene:ENSG00000149782/gene:ENSG00000174775	5
ko04915	Estrogen signaling pathway	0.00453001132502831	104/7193	0.555094829136448	0.91450874728235	0.769271894978948	gene:ENSG00000096433/gene:ENSG00000105647/gene:ENSG00000126934/gene:ENSG00000138031/gene:ENSG00000142208/gene:ENSG00000149782/gene:ENSG00000160014/gene:ENSG00000174775	8
ko00515	Mannose type O-glycan biosyntheis	0.00113250283125708	24/7193	0.561723422097992	0.918819026146002	0.772897640931824	gene:ENSG00000009830/gene:ENSG00000117411	2
ko01212	Fatty acid metabolism	0.00226500566251416	52/7193	0.576076630163272	0.924439115249475	0.777625180834998	gene:ENSG00000060971/gene:ENSG00000099797/gene:ENSG00000110090/gene:ENSG00000169710	4
ko04214	Apoptosis - fly	0.00226500566251416	52/7193	0.576076630163272	0.924439115249475	0.777625180834998	gene:ENSG00000076984/gene:ENSG00000104375/gene:ENSG00000116688/gene:ENSG00000176619	4
ko00563	Glycosylphosphatidylinositol(GPI)-anchor biosynthesis	0.00113250283125708	25/7193	0.584298067422769	0.924439115249475	0.777625180834998	gene:ENSG00000174227/gene:ENSG00000197858	2
ko00521	Streptomycin biosynthesis	0.000566251415628539	11/7193	0.586151575906909	0.924439115249475	0.777625180834998	gene:ENSG00000105655	1
ko00250	Alanine, aspartate and glutamate metabolism	0.00169875424688562	39/7193	0.587258414319622	0.924439115249475	0.777625180834998	gene:ENSG00000114021/gene:ENSG00000166123/gene:ENSG00000167701	3
ko04114	Oocyte meiosis	0.00566251415628539	134/7193	0.589380396621936	0.924439115249475	0.777625180834998	gene:ENSG00000002822/gene:ENSG00000078304/gene:ENSG00000096433/gene:ENSG00000117676/gene:ENSG00000127564/gene:ENSG00000138031/gene:ENSG00000141552/gene:ENSG00000160014/gene:ENSG00000176248/gene:ENSG00000196510	10
ko04970	Salivary secretion	0.00396375990939977	94/7193	0.593689104982796	0.924862619326941	0.777981426508068	gene:ENSG00000058668/gene:ENSG00000096433/gene:ENSG00000104783/gene:ENSG00000138031/gene:ENSG00000149782/gene:ENSG00000160014/gene:ENSG00000164889	7
ko04964	Proximal tubule bicarbonate reclamation	0.00113250283125708	26/7193	0.606002438334681	0.937665934990824	0.788751395556519	gene:ENSG00000183048/gene:ENSG00000262660	2
ko00062	Fatty acid elongation	0.00113250283125708	28/7193	0.646805199797242	0.961639903412991	0.808917960581831	gene:ENSG00000097021/gene:ENSG00000099797	2
ko04976	Bile secretion	0.0028312570781427	71/7193	0.647937722061786	0.961639903412991	0.808917960581831	gene:ENSG00000073060/gene:ENSG00000117394/gene:ENSG00000130164/gene:ENSG00000138031/gene:ENSG00000164889	5
ko00260	Glycine, serine and threonine metabolism	0.00169875424688562	43/7193	0.654226682871272	0.961639903412991	0.808917960581831	gene:ENSG00000123453/gene:ENSG00000135069/gene:ENSG00000137106	3
ko04723	Retrograde endocannabinoid signaling	0.00622876557191393	155/7193	0.656743704685551	0.961639903412991	0.808917960581831	gene:ENSG00000090266/gene:ENSG00000096433/gene:ENSG00000110717/gene:ENSG00000111664/gene:ENSG00000138031/gene:ENSG00000149782/gene:ENSG00000156711/gene:ENSG00000164535/gene:ENSG00000174886/gene:ENSG00000185386/gene:ENSG00000188130	11
ko04713	Circadian entrainment	0.00396375990939977	100/7193	0.659406697521081	0.961639903412991	0.808917960581831	gene:ENSG00000096433/gene:ENSG00000111664/gene:ENSG00000132326/gene:ENSG00000138031/gene:ENSG00000149782/gene:ENSG00000160014/gene:ENSG00000196557	7
ko00010	Glycolysis / Gluconeogenesis	0.0028312570781427	72/7193	0.660247919105946	0.961639903412991	0.808917960581831	gene:ENSG00000067057/gene:ENSG00000074800/gene:ENSG00000105220/gene:ENSG00000141959/gene:ENSG00000184254	5
ko00601	Glycosphingolipid biosynthesis - lacto and neolacto series	0.00113250283125708	29/7193	0.66591813484993	0.961639903412991	0.808917960581831	gene:ENSG00000117411/gene:ENSG00000174951	2
ko04977	Vitamin digestion and absorption	0.00113250283125708	29/7193	0.66591813484993	0.961639903412991	0.808917960581831	gene:ENSG00000073060/gene:ENSG00000173638	2
ko00061	Fatty acid biosynthesis	0.000566251415628539	14/7193	0.674734923477408	0.961639903412991	0.808917960581831	gene:ENSG00000169710	1
ko04662	B cell receptor signaling pathway	0.00509626274065685	130/7193	0.679741690547404	0.961639903412991	0.808917960581831	gene:ENSG00000104365/gene:ENSG00000105647/gene:ENSG00000105723/gene:ENSG00000110651/gene:ENSG00000126934/gene:ENSG00000136238/gene:ENSG00000142208/gene:ENSG00000165458/gene:ENSG00000174775	9
ko04918	Thyroid hormone synthesis	0.0028312570781427	74/7193	0.684022822103816	0.961639903412991	0.808917960581831	gene:ENSG00000096433/gene:ENSG00000125482/gene:ENSG00000138031/gene:ENSG00000149782/gene:ENSG00000155660	5
ko04724	Glutamatergic synapse	0.00453001132502831	118/7193	0.697953332732937	0.961639903412991	0.808917960581831	gene:ENSG00000096433/gene:ENSG00000111664/gene:ENSG00000129219/gene:ENSG00000138031/gene:ENSG00000149782/gene:ENSG00000162105/gene:ENSG00000173020/gene:ENSG00000251322	8
ko00533	Glycosaminoglycan biosynthesis - keratan sulfate	0.000566251415628539	15/7193	0.69983547402672	0.961639903412991	0.808917960581831	gene:ENSG00000117411	1
ko04022	cGMP - PKG signaling pathway	0.00679501698754247	175/7193	0.705725172156706	0.961639903412991	0.808917960581831	gene:ENSG00000006704/gene:ENSG00000058668/gene:ENSG00000067560/gene:ENSG00000088256/gene:ENSG00000096433/gene:ENSG00000112658/gene:ENSG00000116604/gene:ENSG00000126934/gene:ENSG00000138031/gene:ENSG00000142208/gene:ENSG00000149782/gene:ENSG00000160014	12
ko00230	Purine metabolism	0.00736126840317101	189/7193	0.706387949539778	0.961639903412991	0.808917960581831	gene:ENSG00000014138/gene:ENSG00000058600/gene:ENSG00000062822/gene:ENSG00000068654/gene:ENSG00000106628/gene:ENSG00000125877/gene:ENSG00000138031/gene:ENSG00000160191/gene:ENSG00000168495/gene:ENSG00000177084/gene:ENSG00000178035/gene:ENSG00000178921/gene:ENSG00000181222	13
ko04971	Gastric acid secretion	0.0028312570781427	76/7193	0.706652987525907	0.961639903412991	0.808917960581831	gene:ENSG00000096433/gene:ENSG00000138031/gene:ENSG00000149782/gene:ENSG00000160014/gene:ENSG00000164889	5
ko04146	Peroxisome	0.00339750849377123	91/7193	0.712293251868394	0.961639903412991	0.808917960581831	gene:ENSG00000060971/gene:ENSG00000104823/gene:ENSG00000104883/gene:ENSG00000119688/gene:ENSG00000157911/gene:ENSG00000254858	6
ko04974	Protein digestion and absorption	0.00339750849377123	91/7193	0.712293251868394	0.961639903412991	0.808917960581831	gene:ENSG00000104783/gene:ENSG00000108821/gene:ENSG00000142156/gene:ENSG00000142173/gene:ENSG00000168003/gene:ENSG00000215704	6
ko00190	Oxidative phosphorylation	0.00566251415628539	148/7193	0.713342906145091	0.961639903412991	0.808917960581831	gene:ENSG00000010256/gene:ENSG00000073578/gene:ENSG00000090266/gene:ENSG00000107902/gene:ENSG00000110717/gene:ENSG00000117118/gene:ENSG00000143882/gene:ENSG00000159720/gene:ENSG00000174886/gene:ENSG00000256100	10
ko00410	beta-Alanine metabolism	0.00113250283125708	32/7193	0.71826810154655	0.961639903412991	0.808917960581831	gene:ENSG00000134684/gene:ENSG00000184254	2
ko00630	Glyoxylate and dicarboxylate metabolism	0.00113250283125708	32/7193	0.71826810154655	0.961639903412991	0.808917960581831	gene:ENSG00000100412/gene:ENSG00000137106	2
ko00790	Folate biosynthesis	0.000566251415628539	16/7193	0.723002254103231	0.961639903412991	0.808917960581831	gene:ENSG00000136877	1
ko04626	Plant-pathogen interaction	0.000566251415628539	16/7193	0.723002254103231	0.961639903412991	0.808917960581831	gene:ENSG00000160014	1
ko00561	Glycerolipid metabolism	0.00226500566251416	63/7193	0.725830131408536	0.961639903412991	0.808917960581831	gene:ENSG00000077044/gene:ENSG00000149091/gene:ENSG00000149476/gene:ENSG00000160216	4
ko03050	Proteasome	0.00169875424688562	48/7193	0.726479053670076	0.961639903412991	0.808917960581831	gene:ENSG00000101182/gene:ENSG00000108344/gene:ENSG00000136930	3
ko04215	Apoptosis - multiple species	0.00113250283125708	33/7193	0.734116961421901	0.962890377764803	0.809969842017738	gene:ENSG00000015475/gene:ENSG00000030110	2
ko04270	Vascular smooth muscle contraction	0.00509626274065685	137/7193	0.738407335762879	0.962890377764803	0.809969842017738	gene:ENSG00000067560/gene:ENSG00000076928/gene:ENSG00000088256/gene:ENSG00000096433/gene:ENSG00000125503/gene:ENSG00000126934/gene:ENSG00000138031/gene:ENSG00000149782/gene:ENSG00000160014	9
ko00360	Phenylalanine metabolism	0.000566251415628539	17/7193	0.744383994555622	0.962890377764803	0.809969842017738	gene:ENSG00000184254	1
ko00603	Glycosphingolipid biosynthesis - globo and isoglobo series	0.000566251415628539	17/7193	0.744383994555622	0.962890377764803	0.809969842017738	gene:ENSG00000174951	1
ko03008	Ribosome biogenesis in eukaryotes	0.0028312570781427	80/7193	0.748447542542074	0.962890377764803	0.809969842017738	gene:ENSG00000070814/gene:ENSG00000079313/gene:ENSG00000162231/gene:ENSG00000165271/gene:ENSG00000183751	5
ko04260	Cardiac muscle contraction	0.0028312570781427	81/7193	0.758176774961676	0.96995799701801	0.815915023922297	gene:ENSG00000010256/gene:ENSG00000067191/gene:ENSG00000078814/gene:ENSG00000167460/gene:ENSG00000256100	5
ko04913	Ovarian Steroidogenesis	0.00169875424688562	51/7193	0.763836145183916	0.971769318039537	0.81743868168805	gene:ENSG00000073060/gene:ENSG00000130164/gene:ENSG00000138031	3
ko04658	Th1 and Th2 cell differentiation	0.00566251415628539	156/7193	0.772286075282536	0.977091222318789	0.821915392711277	gene:ENSG00000020633/gene:ENSG00000104365/gene:ENSG00000124181/gene:ENSG00000124232/gene:ENSG00000148400/gene:ENSG00000156711/gene:ENSG00000161021/gene:ENSG00000184916/gene:ENSG00000185386/gene:ENSG00000188130	10
ko04145	Phagosome	0.00792751981879955	215/7193	0.7828661689671	0.985034904909153	0.828597506772581	gene:ENSG00000058262/gene:ENSG00000073060/gene:ENSG00000082781/gene:ENSG00000101162/gene:ENSG00000108774/gene:ENSG00000135720/gene:ENSG00000136238/gene:ENSG00000143882/gene:ENSG00000159720/gene:ENSG00000161638/gene:ENSG00000176014/gene:ENSG00000185359/gene:ENSG00000197102/gene:ENSG00000258947	14
ko04350	TGF-beta signaling pathway	0.0028312570781427	85/7193	0.79427360972865	0.993207378835805	0.835472076887853	gene:ENSG00000005339/gene:ENSG00000067560/gene:ENSG00000166949/gene:ENSG00000175634/gene:ENSG00000198176	5
ko04924	Renin secretion	0.00226500566251416	70/7193	0.798362970828737	0.993207378835805	0.835472076887853	gene:ENSG00000096433/gene:ENSG00000149782/gene:ENSG00000160014/gene:ENSG00000164733	4
ko00500	Starch and sucrose metabolism	0.00113250283125708	38/7193	0.802372773295301	0.993207378835805	0.835472076887853	gene:ENSG00000104812/gene:ENSG00000105220	2
ko00620	Pyruvate metabolism	0.00113250283125708	41/7193	0.835437273167716	0.999999999999735	0.841185934267761	gene:ENSG00000063854/gene:ENSG00000137106	2
ko04014	Ras signaling pathway	0.0107587768969422	298/7193	0.838507408734184	0.999999999999735	0.841185934267761	gene:ENSG00000067560/gene:ENSG00000068078/gene:ENSG00000077782/gene:ENSG00000104365/gene:ENSG00000105647/gene:ENSG00000108774/gene:ENSG00000111664/gene:ENSG00000112715/gene:ENSG00000124181/gene:ENSG00000126934/gene:ENSG00000129219/gene:ENSG00000130669/gene:ENSG00000136238/gene:ENSG00000142208/gene:ENSG00000142627/gene:ENSG00000143322/gene:ENSG00000160014/gene:ENSG00000160271/gene:ENSG00000174775	19
ko00480	Glutathione metabolism	0.00169875424688562	59/7193	0.843466565158552	0.999999999999735	0.841185934267761	gene:ENSG00000002549/gene:ENSG00000100983/gene:ENSG00000178814	3
ko00380	Tryptophan metabolism	0.00113250283125708	42/7193	0.845296944860277	0.999999999999735	0.841185934267761	gene:ENSG00000105607/gene:ENSG00000105953	2
ko03022	Basal transcription factors	0.00169875424688562	60/7193	0.851578706749588	0.999999999999735	0.841185934267761	gene:ENSG00000006704/gene:ENSG00000163161/gene:ENSG00000213780	3
ko00340	Histidine metabolism	0.000566251415628539	24/7193	0.854377368451201	0.999999999999735	0.841185934267761	gene:ENSG00000184254	1
ko04614	Renin-angiotensin system	0.000566251415628539	24/7193	0.854377368451201	0.999999999999735	0.841185934267761	gene:ENSG00000172009	1
ko03320	PPAR signaling pathway	0.00226500566251416	77/7193	0.854586669447504	0.999999999999735	0.841185934267761	gene:ENSG00000025434/gene:ENSG00000060971/gene:ENSG00000110090/gene:ENSG00000140992	4
ko04960	Aldosterone-regulated sodium reabsorption	0.00113250283125708	43/7193	0.854617445445106	0.999999999999735	0.841185934267761	gene:ENSG00000105647/gene:ENSG00000140992	2
ko04923	Regulation of lipolysis in adipocyte	0.00169875424688562	62/7193	0.866709924362214	0.999999999999735	0.841185934267761	gene:ENSG00000105647/gene:ENSG00000138031/gene:ENSG00000142208	3
ko00860	Porphyrin and chlorophyll metabolism	0.00113250283125708	45/7193	0.871737928344534	0.999999999999735	0.841185934267761	gene:ENSG00000103415/gene:ENSG00000169919	2
ko04961	Endocrine and other factor-regulated calcium reabsorption	0.00113250283125708	45/7193	0.871737928344534	0.999999999999735	0.841185934267761	gene:ENSG00000149782/gene:ENSG00000183020	2
ko00592	alpha-Linolenic acid metabolism	0.000566251415628539	26/7193	0.876015802033761	0.999999999999735	0.841185934267761	gene:ENSG00000060971	1
ko04973	Carbohydrate digestion and absorption	0.00113250283125708	48/7193	0.893965456659028	0.999999999999735	0.841185934267761	gene:ENSG00000105647/gene:ENSG00000142208	2
ko00280	Valine, leucine and isoleucine degradation	0.00113250283125708	49/7193	0.900541922003972	0.999999999999735	0.841185934267761	gene:ENSG00000060971/gene:ENSG00000176715	2
ko04978	Mineral absorption	0.00113250283125708	49/7193	0.900541922003972	0.999999999999735	0.841185934267761	gene:ENSG00000103415/gene:ENSG00000147804	2
ko04320	Dorso-ventral axis formation	0.000566251415628539	29/7193	0.902605494090615	0.999999999999735	0.841185934267761	gene:ENSG00000148400	1
ko04744	Phototransduction	0.000566251415628539	29/7193	0.902605494090615	0.999999999999735	0.841185934267761	gene:ENSG00000160014	1
ko00330	Arginine and proline metabolism	0.00113250283125708	51/7193	0.91256933687396	0.999999999999735	0.841185934267761	gene:ENSG00000002549/gene:ENSG00000183010	2
ko04650	Natural killer cell mediated cytotoxicity	0.00566251415628539	189/7193	0.925496821592765	0.999999999999735	0.841185934267761	gene:ENSG00000015475/gene:ENSG00000087266/gene:ENSG00000105647/gene:ENSG00000120889/gene:ENSG00000124181/gene:ENSG00000126934/gene:ENSG00000131019/gene:ENSG00000136238/gene:ENSG00000174775/gene:ENSG00000180644	10
ko00040	Pentose and glucuronate interconversions	0.000566251415628539	35/7193	0.939919505428821	0.999999999999735	0.841185934267761	gene:ENSG00000169919	1
ko00350	Tyrosine metabolism	0.000566251415628539	37/7193	0.948860185351167	0.999999999999735	0.841185934267761	gene:ENSG00000184254	1
ko04975	Fat digestion and absorption	0.000566251415628539	40/7193	0.959843169070674	0.999999999999735	0.841185934267761	gene:ENSG00000073060	1
ko04024	cAMP signaling pathway	0.00566251415628539	205/7193	0.960169350074997	0.999999999999735	0.841185934267761	gene:ENSG00000005339/gene:ENSG00000058668/gene:ENSG00000067560/gene:ENSG00000105647/gene:ENSG00000126934/gene:ENSG00000129219/gene:ENSG00000136238/gene:ENSG00000138031/gene:ENSG00000142208/gene:ENSG00000160014	10
ko04659	Th17 cell differentiation	0.00453001132502831	172/7193	0.960288509697034	0.999999999999735	0.841185934267761	gene:ENSG00000104365/gene:ENSG00000124181/gene:ENSG00000131759/gene:ENSG00000156711/gene:ENSG00000159216/gene:ENSG00000166949/gene:ENSG00000185386/gene:ENSG00000188130	8
ko03010	Ribosome	0.00339750849377123	144/7193	0.970592320891526	0.999999999999735	0.841185934267761	gene:ENSG00000108107/gene:ENSG00000137818/gene:ENSG00000161016/gene:ENSG00000171421/gene:ENSG00000197345/gene:ENSG00000221983	6
ko04630	Jak-STAT signaling pathway	0.00396375990939977	163/7193	0.972559672603263	0.999999999999735	0.841185934267761	gene:ENSG00000005339/gene:ENSG00000105229/gene:ENSG00000105647/gene:ENSG00000124762/gene:ENSG00000142208/gene:ENSG00000174775/gene:ENSG00000184557	7
ko04217	Necroptosis	0.00396375990939977	170/7193	0.980417644019909	0.999999999999735	0.841185934267761	gene:ENSG00000015475/gene:ENSG00000092098/gene:ENSG00000103490/gene:ENSG00000113648/gene:ENSG00000120889/gene:ENSG00000127191/gene:ENSG00000131165	7
ko04726	Serotonergic synapse	0.00226500566251416	115/7193	0.980851054411009	0.999999999999735	0.841185934267761	gene:ENSG00000096433/gene:ENSG00000111664/gene:ENSG00000149782/gene:ENSG00000174775	4
ko04742	Taste transduction	0.00113250283125708	82/7193	0.989332959485728	0.999999999999735	0.841185934267761	gene:ENSG00000096433/gene:ENSG00000111664	2
ko04727	GABAergic synapse	0.00113250283125708	87/7193	0.992506206116319	0.999999999999735	0.841185934267761	gene:ENSG00000111664/gene:ENSG00000138031	2
ko04020	Calcium signaling pathway	0.00736126840317101	304/7193	0.994989467778966	0.999999999999735	0.841185934267761	gene:ENSG00000058668/gene:ENSG00000063176/gene:ENSG00000088256/gene:ENSG00000096433/gene:ENSG00000101188/gene:ENSG00000115556/gene:ENSG00000124181/gene:ENSG00000138031/gene:ENSG00000149782/gene:ENSG00000160014/gene:ENSG00000160991/gene:ENSG00000176170/gene:ENSG00000196557	13
ko00590	Arachidonic acid metabolism	0.000566251415628539	69/7193	0.996141740462608	0.999999999999735	0.841185934267761	gene:ENSG00000148334	1
ko00982	Drug metabolism - cytochrome P450	0.000566251415628539	70/7193	0.996441779174528	0.999999999999735	0.841185934267761	gene:ENSG00000184254	1
ko04064	NF-kappa B signaling pathway	0.00396375990939977	208/7193	0.997276247869007	0.999999999999735	0.841185934267761	gene:ENSG00000006062/gene:ENSG00000103275/gene:ENSG00000104365/gene:ENSG00000105229/gene:ENSG00000124181/gene:ENSG00000127191/gene:ENSG00000131323	7
ko00980	Metabolism of xenobiotics by cytochrome P450	0.000566251415628539	75/7193	0.997626643149753	0.999999999999735	0.841185934267761	gene:ENSG00000184254	1
ko04610	Complement and coagulation cascades	0.000566251415628539	91/7193	0.999351793201574	0.999999999999735	0.841185934267761	gene:ENSG00000106366	1
ko04640	Hematopoietic cell lineage	0.00169875424688562	157/7193	0.999692226115285	0.999999999999735	0.841185934267761	gene:ENSG00000005884/gene:ENSG00000104894/gene:ENSG00000161638	3
ko04612	Antigen processing and presentation	0.00113250283125708	136/7193	0.999791475623845	0.999999999999735	0.841185934267761	gene:ENSG00000064490/gene:ENSG00000164733	2
ko04514	Cell adhesion molecules (CAMs)	0.0028312570781427	211/7193	0.999807195082716	0.999999999999735	0.841185934267761	gene:ENSG00000062038/gene:ENSG00000106404/gene:ENSG00000130202/gene:ENSG00000142949/gene:ENSG00000162512	5
ko04060	Cytokine-cytokine receptor interaction	0.00339750849377123	270/7193	0.999981609760756	0.999999999999735	0.841185934267761	gene:ENSG00000054967/gene:ENSG00000112715/gene:ENSG00000120889/gene:ENSG00000186827/gene:ENSG00000215788/gene:ENSG00000243509	6
ko04080	Neuroactive ligand-receptor interaction	0.00396375990939977	319/7193	0.999996658957586	0.999999999999735	0.841185934267761	gene:ENSG00000069696/gene:ENSG00000101188/gene:ENSG00000121764/gene:ENSG00000126351/gene:ENSG00000170175/gene:ENSG00000178623/gene:ENSG00000196689	7
ko04672	Intestinal immune network for IgA production	0.000566251415628539	164/7193	0.999998328278349	0.999999999999735	0.841185934267761	gene:ENSG00000006062	1
ko04740	Olfactory transduction	0.00226500566251416	463/7193	0.999999999999735	0.999999999999735	0.841185934267761	gene:ENSG00000138031/gene:ENSG00000141480/gene:ENSG00000160014/gene:ENSG00000173020	4
